# Supplementary material for: A novel small RNA CoaR regulates coenzyme A biosynthesis and tolerance of Synechocystis sp. PCC6803 to 1-butanol possibly via promoter-directed transcriptional silencing
Source: Biotechnol Biofuels. 2017 Feb 20;10:42. doi: 10.1186/s13068-017-0727-y (PMC5319066; doi:10.1186/s13068-017-0727-y)
Supplement: Supplementary file 2 — Additional file 2: Table S1. Mapping results and the expression profiles of all identified sRNAs. C represents Synechocystis cultured in normal BG11 while B represents medium with butanol. The RPKM value was reads per kilobase per million mapped reads. The fold change of each ncRNAs was shown as B/C. Table S2 sRNAs with regulated expression at 24 h, 48 h, and 72 h. Table S3 Primers used in this study. Table S4 Constructed sRNA mutants in this study. Table S5 Regulated proteins by CoaR. Table S6 plasmids and strains constructed in this study. [file 13068_2017_727_MOESM2_ESM.xls]

## Sheet: S1 Table
S1 Table. Mapping results and the expression profiles of all identified sRNAs. C represents Synechocystis cultured in normal BG11 while B represents medium with butanol. The RPKM value was reads per kilobase per million mapped reads. The fold change of each ncRNAs were shown as B/C.
sRNA ID	Classification	Start	End	Length	strand	C-24 h reads	C-48 h reads	C-72 h reads	B-24 h reads	B-48 h reads	B-72 h reads	C-24 h RPKM	C-48 h RPKM	C-72 h RPKM	B-24 h RPKM	B-48 h RPKM	B-72 h RPKM	B/C-24 h	B/C-48 h	B/C-72 h
asRNA-slr0612-as	asRNA	689	909	221	-	21	17	12	15	24	22	9.87123	5.77354	7.88283	6.86063	15.6926	11.9428	0.695012	2.71803	1.51504
asRNA-sll1214-as	asRNA	3283	3302	20	+	22	27	18	16	29	18	119.741	106.176	136.912	84.7348	219.559	113.143	0.707649	2.06788	0.826388
asRNA-slr1311-as	asRNA	7137	7210	74	-	23	30	28	26	37	20	32.5821	30.7054	55.4318	35.8382	72.9099	32.7201	1.09993	2.3745	0.590277
asRNA-slr1315-as	asRNA	12722	12851	130	-	3	1	2	1	0	5	2.40495	0.579197	2.2406	0.78002	--	4.62901	0.324339	--	2.06597
asRNA-slr1315-as2	asRNA	12729	12818	90	-	0	0	0	0	0	0	--	--	--	--	--	--	--	--	--
asRNA-slr1317-as	asRNA	15315	15338	24	-	1	1	0	1	0	0	4.49621	3.24854	--	4.37489	--	--	0.973017	--	--
asRNA-sll1206-as2	asRNA	19470	19578	109	+	3	0	2	1	4	0	2.87258	--	2.67627	0.93169	5.32775	--	0.324339	--	--
asRNA-sll1206-as	asRNA	20142	20193	52	+	0	0	0	0	0	0	--	--	--	--	--	--	--	--	--
asRNA-sll1205-as	asRNA	20964	20986	23	+	40	35	49	36	45	22	188.023	118.867	321.882	164.655	294.237	119.428	0.875716	2.47535	0.371031
asRNA-sll1204-as	asRNA	22051	22086	36	+	2	2	1	2	1	0	5.90931	4.26951	4.1291	5.74986	4.10998	--	0.973017	0.962635	--
asRNA-slr1490-as2	asRNA	40002	40128	127	-	4	1	3	1	1	0	3.28295	0.592988	3.44092	0.798592	1.14166	--	0.243254	1.92527	--
asRNA-slr1490-as	asRNA	40675	40752	78	-	2	3	2	3	1	1	2.68605	2.91103	3.75373	3.92036	1.86817	1.55102	1.45953	0.641756	0.413194
asRNA-slr1491-as	asRNA	42685	42795	111	-	5	7	3	5	2	6	4.70059	4.75468	3.94141	4.57375	2.61544	6.51427	0.973017	0.550077	1.65278
asRNA-slr1494-as	asRNA	45931	46074	144	-	4	4	7	5	3	1	2.89267	2.08997	7.07433	3.51827	3.01782	0.835163	1.21627	1.44395	0.118055
asRNA-sll1064-as	asRNA	67039	67143	105	+	1	0	0	1	0	2	0.994355	--	--	0.967524	--	2.2967	0.973017	--	--
asRNA-slr1119-as2	asRNA	69703	69740	38	-	5	4	3	2	4	3	13.9747	8.07745	11.7177	5.43906	15.5513	9.68338	0.389207	1.92527	0.826388
asRNA-slr1119-as	asRNA	69757	69886	130	-	132	81	113	55	78	36	105.818	46.915	126.594	42.9011	86.9786	33.3288	0.405424	1.85396	0.263274
asRNA-sll1060-as	asRNA	72162	72242	81	+	2	3	0	0	0	0	2.58532	2.80187	--	--	--	--	--	--	--
asRNA-sll1053-as	asRNA	83888	83929	42	+	0	1	1	2	2	3	--	1.82235	3.52484	4.90842	7.01704	8.73866	--	3.85054	2.47916
asRNA-slr1123-as	asRNA	84683	84743	61	-	2	2	6	0	1	0	3.4471	2.49055	14.4519	--	2.39749	--	--	0.962635	--
asRNA-sll1049-as	asRNA	89735	89820	86	+	4	3	6	4	11	2	4.86649	2.63705	10.2013	4.73518	18.6158	2.81008	0.973017	7.05932	0.275463
asRNA-slr1127-as	asRNA	91375	91397	23	-	9	11	9	11	5	8	42.3053	37.3582	59.1212	50.3113	32.693	43.4285	1.18924	0.875122	0.734567
asRNA-slr1128-as2	asRNA	92436	92533	98	-	1	0	0	1	1	1	1.06611	--	--	1.03735	1.48298	1.23122	0.973017	--	--
asRNA-slr1128-as	asRNA	92438	92509	72	-	0	0	0	0	0	0	--	--	--	--	--	--	--	--	--
asRNA-slr0721-as	asRNA	100756	100880	125	-	7	5	2	4	12	6	5.83782	3.01276	2.33094	3.24589	13.9209	5.77879	0.55601	4.62065	2.47916
asRNA-sll0710-as	asRNA	104817	104850	34	+	4	4	2	3	4	2	12.5349	9.05654	8.7587	9.1475	17.4363	7.23808	0.729763	1.92527	0.826388
asRNA-sll0708-as	asRNA	108338	108364	27	+	1	1	1	3	1	0	3.97742	2.87371	5.5584	11.6103	5.53266	--	2.91905	1.92527	--
asRNA-slr0727-as	asRNA	112483	112551	69	-	5	10	6	8	9	8	7.60389	10.9877	12.7516	11.8379	19.0389	14.0504	1.55683	1.73274	1.10185
asRNA-slr0740-as	asRNA	130042	130126	85	-	2	2	2	2	0	2	2.46221	1.77896	3.44092	2.39577	--	2.84353	0.973017	--	0.826388
asRNA-sll0696-as	asRNA	130861	130953	93	+	4	5	3	3	6	3	4.49621	4.06068	4.71256	3.28117	9.38147	3.8944	0.729763	2.31032	0.826388
asRNA-slr0742-as	asRNA	132371	132488	118	-	4	8	3	1	3	7	3.53548	5.10882	3.7056	0.860022	3.68844	7.14529	0.243254	0.721976	1.92824
asRNA-slr0743-as	asRNA	133591	133632	42	-	6	3	3	5	5	4	15.1336	5.46706	10.5745	12.271	17.5426	11.6515	0.810848	3.20878	1.10185
asRNA-slr0744-as	asRNA	135404	135468	65	-	55	49	44	44	48	28	88.8705	57.2048	99.3565	69.178	107.887	52.2499	0.778414	1.88598	0.525883
asRNA-slr0744-as2	asRNA	136748	136919	172	-	23	31	18	11	15	18	13.9093	13.5451	15.2125	6.47279	12.6184	12.5714	0.465356	0.931582	0.826388
asRNA-slr0237-as	asRNA	139336	139375	40	-	6	2	2	3	0	3	15.9097	3.83161	7.41121	7.74019	--	9.1868	0.486509	--	1.23958
asRNA-slr0244-as	asRNA	145698	145766	69	-	10	17	21	16	13	18	15.2078	18.6791	44.6307	23.6759	27.5006	31.6134	1.55683	1.47226	0.708332
asRNA-sll0227-as	asRNA	149521	149615	95	+	3	9	7	8	10	9	3.30041	7.1537	10.762	8.56362	15.3031	11.4346	2.59471	2.13919	1.0625
asRNA-sll0225-as	asRNA	150533	150681	149	+	3	4	3	4	1	0	2.09621	2.01936	2.92943	2.71953	0.971954	--	1.29736	0.481317	--
asRNA-sll0224-as	asRNA	152682	152769	88	+	6	11	13	9	12	9	7.13192	9.4469	21.5947	10.4092	19.8413	12.3547	1.45953	2.10029	0.572115
asRNA-sll0223-as	asRNA	158337	158502	166	+	36	61	56	36	49	37	22.5628	27.6224	49.0487	21.954	42.7189	26.7809	0.973017	1.54653	0.546006
asRNA-sml0004-as	asRNA	160094	160137	44	+	16	21	34	15	23	19	38.4792	36.4894	114.27	35.1009	76.9426	52.7707	0.912204	2.10863	0.461805
asRNA-sll0219-as	asRNA	165038	165135	98	+	4	2	0	3	3	3	4.26445	1.54054	--	3.11204	4.44895	3.69366	0.729763	2.8879	--
asRNA-sll0217-as2	asRNA	166849	167095	247	+	71	106	70	61	80	68	29.8468	32.1949	41.1232	24.9511	46.7802	33.0127	0.835973	1.45303	0.802777
asRNA-sll0217-as	asRNA	167538	167755	218	+	15	21	21	8	21	19	7.14836	7.23062	13.9857	3.70959	13.9209	10.4569	0.518943	1.92527	0.747684
asRNA-sll1326-as	asRNA	173865	173994	130	+	10	17	10	13	17	6	8.0165	9.84635	11.203	10.1403	18.9569	5.55481	1.26492	1.92527	0.495833
asRNA-sll1321-as	asRNA	177856	177974	119	+	184	237	140	153	171	145	161.254	150.066	171.463	130.468	208.46	146.755	0.809085	1.38912	0.855902
asRNA-slr1413-as	asRNA	178185	178245	61	-	7	7	10	15	16	11	12.0648	8.71692	24.0864	25.1556	38.3598	21.8952	2.08504	4.40062	0.909027
asRNA-slr1414-as	asRNA	179755	179816	62	-	3	4	3	1	2	6	5.08588	4.89944	7.10747	1.64955	4.71637	11.747	0.324339	0.962635	1.65278
asRNA-slr1415-as	asRNA	181170	181205	36	-	2	2	1	5	9	3	5.90931	4.26951	4.1291	14.3746	36.9898	10.2367	2.43254	8.66371	2.47916
asRNA-slr1417-as	asRNA	183425	183446	22	-	3	9	12	2	14	3	14.7733	32.0213	82.582	9.5831	95.8995	17.0612	0.648678	2.99486	0.206597
asRNA-sll1041-as	asRNA	186054	186152	99	+	4	0	1	8	3	3	4.22093	--	1.47468	8.21408	4.40355	3.65597	1.94603	--	2.47916
asRNA-slr1101-as	asRNA	197483	197641	159	-	31	35	14	19	26	19	20.2899	16.5511	12.8054	12.1002	23.6714	14.3616	0.596365	1.4302	1.12153
asRNA-slr1102-as	asRNA	197762	197824	63	-	5	8	7	2	9	2	8.33975	9.64083	16.3166	3.24589	20.8813	3.85253	0.389207	2.16593	0.236111
asRNA-slr1102-as2	asRNA	198819	199396	578	-	37	61	41	37	42	31	6.63133	7.89896	10.2691	6.4524	10.4708	6.41643	0.973017	1.3256	0.62483
asRNA-slr1103-as	asRNA	200770	200839	70	-	2	5	6	4	2	3	2.99748	5.41423	12.5668	5.83319	4.16954	5.19254	1.94603	0.770108	0.413194
asRNA-sll1037-as	asRNA	206958	207099	142	+	8	12	5	7	14	10	5.8674	6.35884	5.12477	4.99544	14.2829	8.4701	0.85139	2.24615	1.65278
asRNA-sll1035-as	asRNA	210073	210129	57	+	14	24	12	10	27	9	25.8532	32.0213	30.9683	17.9683	69.3559	19.1938	0.695012	2.16593	0.619791
asRNA-slr1107-as	asRNA	211813	211861	49	-	8	4	6	5	13	9	17.2355	6.22637	18.0648	10.4815	38.9592	22.3928	0.608136	6.25713	1.23958
asRNA-sll1033-as	asRNA	214613	214690	78	+	1	5	7	4	3	8	1.34302	4.85172	13.138	5.22714	5.60452	12.4081	3.89207	1.15516	0.944443
asRNA-sll1028-as	asRNA	218856	218973	118	+	14	27	28	23	12	16	12.3742	17.2423	34.5856	19.7805	14.7538	16.3321	1.59853	0.855675	0.472222
asRNA-sll1027-as	asRNA	219884	220152	269	+	26	36	28	22	15	21	10.0326	10.0365	15.099	8.26006	8.05126	9.35819	0.823322	0.802196	0.619791
asRNA-sll1686-as	asRNA	226341	226401	61	+	16	25	32	26	48	32	27.5768	31.1318	77.0765	43.6031	115.079	63.6951	1.58115	3.69652	0.826388
asRNA-slr1776-as	asRNA	229112	229159	48	-	0	4	0	1	0	0	--	6.35884	--	2.1409	--	--	--	--	--
asRNA-slr1776-as2	asRNA	229692	229855	164	-	2	3	1	1	1	4	1.26887	1.37515	0.886617	0.617316	0.882511	2.93076	0.486509	0.641756	3.30555
asRNA-sll1685-as	asRNA	231656	231706	51	+	2	1	0	0	0	1	4.13652	1.49433	--	--	--	2.38857	--	--	--
asRNA-slr1780-as	asRNA	238358	238430	73	-	19	23	17	13	10	17	27.2895	23.8677	34.1224	18.168	19.9791	28.1984	0.665749	0.837074	0.826388
asRNA-sll1681-as	asRNA	239926	240059	134	+	4	5	0	1	3	2	3.11016	2.80889	--	0.75656	3.24472	1.79591	0.243254	1.15516	--
asRNA-sll1679-as	asRNA	241976	242025	50	+	11	15	24	31	30	12	23.2151	22.8724	70.7846	63.6592	88.071	29.2478	2.74214	3.85054	0.413194
asRNA-slr1783-as2	asRNA	242384	242476	93	-	1	0	0	2	1	1	1.12405	--	--	2.18745	1.56358	1.29813	1.94603	--	--
asRNA-slr1783-as	asRNA	242496	242561	66	-	0	1	1	1	0	0	--	1.14948	2.22336	1.54804	--	--	--	--	--
asRNA-sll1677-as	asRNA	244978	245084	107	+	1	1	0	1	4	1	0.975593	0.704872	--	0.949269	5.42827	1.12668	0.973017	7.70108	--
asRNA-slr1788-as	asRNA	249007	249079	73	-	1	3	4	0	1	2	1.43629	3.11318	8.02881	--	1.99791	3.31745	--	0.641756	0.413194
asRNA-sll1672-as	asRNA	253314	253342	29	+	1	8	3	4	3	2	3.69332	21.3476	15.4841	14.3746	15.4124	8.5306	3.89207	0.721976	0.550925
asRNA-slr1790-as2	asRNA	257136	257197	62	-	1	0	1	1	1	1	1.69529	--	2.36916	1.64955	2.35818	1.95784	0.973017	--	0.826388
asRNA-slr1790-as	asRNA	257137	257159	23	-	0	0	0	0	0	0	--	--	--	--	--	--	--	--	--
asRNA-sll1669-as	asRNA	259685	259751	67	+	3	2	3	1	4	2	4.70059	2.26413	6.56902	1.52458	8.71814	3.61904	0.324339	3.85054	0.550925
asRNA-ssr2998-as	asRNA	261821	261844	24	-	1	1	0	3	0	1	4.49621	3.24854	--	13.1247	--	5.19254	2.91905	--	--
asRNA-sll1667-as	asRNA	265014	265154	141	+	5	9	4	6	5	6	3.69332	4.8032	4.1291	4.31239	5.13747	5.11836	1.16762	1.06959	1.23958
asRNA-sll1665-as	asRNA	266978	267117	140	+	41	78	54	36	41	30	30.5031	41.9272	56.1439	26.0605	42.4304	25.7759	0.854357	1.012	0.459104
asRNA-sll1664-as	asRNA	269104	269150	47	+	9	7	7	9	3	3	20.233	11.3699	21.9919	19.687	9.38147	7.7888	0.973017	0.825115	0.354166
asRNA-ssl3222-as	asRNA	273497	273599	103	+	5	11	15	4	10	8	5.06926	8.05765	21.2527	3.94598	14.1029	9.36693	0.778414	1.75024	0.44074
asRNA-sll1658-as	asRNA	276304	276384	81	+	0	2	0	0	1	1	--	1.86791	--	--	1.79812	1.49285	--	0.962635	--
asRNA-slr1800-as2	asRNA	279397	279438	42	-	0	1	1	2	1	2	--	1.82235	3.52484	4.90842	3.50852	5.82577	--	1.92527	1.65278
asRNA-slr1800-as	asRNA	279444	279502	59	-	5	3	3	2	7	2	8.9149	3.86464	7.4751	3.46974	17.3611	4.11822	0.389207	4.4923	0.550925
asRNA-sll1656-as	asRNA	279944	280060	117	+	37	17	37	29	18	15	32.9851	10.9498	46.0964	25.1556	22.3214	15.4433	0.762635	2.03852	0.335022
asRNA-sll1654-as	asRNA	281375	281399	25	+	2	2	4	2	0	1	8.61774	6.22637	24.0864	8.38521	--	4.97618	0.973017	--	0.206597
asRNA-slr1290-as	asRNA	284745	284892	148	-	12	21	14	11	24	20	8.44187	10.6738	13.7637	7.52958	23.4856	16.2488	0.891932	2.20031	1.18055
asRNA-sll1193-as2	asRNA	298153	298334	182	+	0	0	0	0	0	0	--	--	--	--	--	--	--	--	--
asRNA-sll1193-as	asRNA	298193	298320	128	+	0	0	0	0	0	0	--	--	--	--	--	--	--	--	--
asRNA-sll1191-as	asRNA	302734	302879	146	+	42	55	66	38	45	38	29.9541	28.3407	65.7808	26.37	44.6429	31.2985	0.880349	1.57522	0.475799
asRNA-slr1302-as	asRNA	305792	305874	83	-	8	10	8	1	5	4	10.0891	9.11176	14.0994	1.2271	8.7713	5.82577	0.121627	0.962635	0.413194
asRNA-slr1303-as	asRNA	307737	307806	70	-	16	18	6	5	16	5	23.9798	19.4912	12.5668	7.29149	33.3563	8.65423	0.304068	1.71135	0.688656
asRNA-slr1305-as	asRNA	310115	310185	71	-	9	10	6	6	8	8	13.2959	10.6738	12.3873	8.62479	16.4399	13.649	0.648678	1.54022	1.10185
asRNA-sll1184-as	asRNA	317865	317954	90	+	7	13	12	8	12	9	8.1336	10.9136	19.4856	9.04472	19.3954	12.077	1.11202	1.77717	0.619791
asRNA-slr1307-as	asRNA	318507	318625	119	-	11	7	11	11	6	9	9.64019	4.43233	13.4721	9.38007	7.31437	9.10894	0.973017	1.65023	0.676135
asRNA-ssr1604-as	asRNA	318784	318884	101	-	558	537	732	472	489	448	577.044	401.227	1057.88	474.938	703.423	535.039	0.823054	1.75318	0.505767
asRNA-slr0963-as	asRNA	321649	321806	158	-	2	2	2	1	3	1	1.31736	0.951802	1.841	0.640908	2.74871	0.76069	0.486509	2.8879	0.413194
asRNA-slr0963-as2	asRNA	321769	321798	30	-	0	0	0	0	0	0	--	--	--	--	--	--	--	--	--
asRNA-slr0963-as3	asRNA	322548	322614	67	-	4	4	2	6	5	8	6.26745	4.52827	4.37935	9.1475	10.8977	14.4762	1.45953	2.40659	3.30555
asRNA-sll0936-as	asRNA	329514	329590	77	+	11	8	11	5	4	6	14.9677	7.86489	20.9172	6.6199	7.57101	9.42855	0.442281	0.962635	0.450757
asRNA-slr0971-as	asRNA	333918	333981	64	-	4	3	5	4	5	2	6.5659	3.55793	11.4697	6.38873	11.4166	3.79138	0.973017	3.20878	0.330555
asRNA-sll0930-as2	asRNA	338688	338738	51	+	3	8	6	5	3	4	6.20477	11.9546	17.3422	10.0623	8.63096	9.55427	1.6217	0.721976	0.550925
asRNA-sll0930-as	asRNA	339054	339123	70	+	14	14	11	8	6	12	20.9823	15.1599	23.0392	11.6664	12.5086	20.7701	0.55601	0.825115	0.901514
asRNA-sll0928-as4	asRNA	339161	339185	25	+	30	41	34	41	20	33	129.266	127.641	204.735	171.897	119.874	164.214	1.32979	0.939156	0.802082
asRNA-sll0928-as3	asRNA	339660	339724	65	+	0	0	0	0	0	0	--	--	--	--	--	--	--	--	--
asRNA-sll0928-as2	asRNA	339661	339724	64	+	0	0	0	0	0	0	--	--	--	--	--	--	--	--	--
asRNA-sll0928-as	asRNA	339667	339719	53	+	0	0	0	0	0	0	--	--	--	--	--	--	--	--	--
asRNA-sll0926-as	asRNA	342027	342081	55	+	0	0	0	0	0	0	--	--	--	--	--	--	--	--	--
asRNA-sll0926-as2	asRNA	342040	342137	98	+	0	1	0	0	0	1	--	0.770272	--	--	--	1.23122	--	--	--
asRNA-slr0974-as	asRNA	342956	342986	31	-	2	3	2	3	1	1	6.89419	7.47164	9.63457	10.0623	4.79498	3.98094	1.45953	0.641756	0.413194
asRNA-sll0923-as3	asRNA	345644	345875	232	+	66	78	126	40	56	38	29.5465	25.2289	78.8283	17.4238	34.8725	19.6462	0.589707	1.38224	0.249228
asRNA-sll0923-as2	asRNA	346448	346483	36	+	10	15	19	15	18	10	29.5465	32.0213	78.4529	43.1239	73.9796	34.1224	1.45953	2.31032	0.434941
asRNA-sll0923-as	asRNA	347818	347849	32	+	18	23	57	22	30	27	60.0462	55.4348	265.728	71.4095	139.209	104.018	1.18924	2.51122	0.391447
asRNA-sll0922-as	asRNA	348293	348419	127	+	17	16	17	10	14	4	13.9525	9.4878	19.4985	7.98592	15.9833	3.79138	0.572363	1.68461	0.194444
asRNA-slr0980-as	asRNA	350988	351015	28	-	28	32	34	11	19	12	107.243	88.5528	181.986	40.9944	101.227	53.0793	0.382257	1.14313	0.291666
asRNA-slr0981-as2	asRNA	351692	351764	73	-	24	15	18	11	6	11	34.471	15.5659	36.1296	15.3729	11.9874	18.246	0.445966	0.770108	0.505015
asRNA-slr0981-as	asRNA	352033	352088	56	-	18	11	20	7	17	4	33.8442	14.9433	52.5522	12.8065	44.4625	8.6857	0.378396	2.97542	0.165278
asRNA-slr1610-as	asRNA	356391	356517	127	-	4	3	5	3	1	1	3.28295	1.77896	5.73486	2.39577	1.14166	0.947844	0.729763	0.641756	0.165278
asRNA-slr1611-as	asRNA	357238	357300	63	-	37	47	34	28	50	29	61.7141	56.6399	79.2521	45.4424	116.007	55.8616	0.736337	2.04816	0.70486
asRNA-slr1612-as	asRNA	358481	358603	123	-	27	30	24	20	35	20	22.8865	18.3729	28.4299	16.4955	41.2682	19.5784	0.720754	2.24615	0.688656
asRNA-slr1615-as	asRNA	360294	360332	39	-	6	1	3	4	3	2	16.3284	1.96622	11.4094	10.5918	11.3565	6.2857	0.648678	5.77581	0.550925
asRNA-slr1067-as	asRNA	371814	371855	42	-	25	38	27	15	21	8	63.0566	69.2494	95.1707	36.8131	73.6789	23.3031	0.58381	1.06396	0.244856
asRNA-slr1069-as	asRNA	373429	373543	115	-	8	7	4	6	3	1	7.25705	4.58785	5.07083	5.29592	3.78551	1.04762	0.729763	0.825115	0.206597
asRNA-slr1073-as	asRNA	376329	376470	142	-	6	8	5	2	3	1	4.40055	4.23923	5.12477	1.42727	3.06062	0.84701	0.324339	0.721976	0.165278
asRNA-slr1076-as	asRNA	380484	380671	188	-	11	9	17	5	5	1	6.08311	3.59598	13.138	2.69044	3.84624	0.638654	0.442281	1.06959	0.048611
asRNA-slr1077-as2	asRNA	381215	381329	115	-	1	12	2	4	6	2	0.907131	7.86489	2.53541	3.53062	7.57101	2.09523	3.89207	0.962635	0.826388
asRNA-slr1077-as	asRNA	381415	381500	86	-	9	6	14	10	10	7	10.9496	5.2741	23.8031	11.8379	16.9234	9.83528	1.08113	3.20878	0.413194
asRNA-slr1081-as	asRNA	384746	384811	66	-	7	15	9	8	11	7	11.1368	17.2423	20.0103	12.3843	24.3437	12.8615	1.11202	1.41186	0.642746
asRNA-slr1083-as	asRNA	385364	385489	126	-	16	33	20	23	32	20	13.2369	19.7251	23.123	18.5145	36.8254	19.1085	1.39871	1.86693	0.826388
asRNA-slr1084-as	asRNA	386030	386234	205	-	24	25	26	24	27	15	12.1662	9.15642	18.419	11.8379	19.0389	8.7815	0.973017	2.07929	0.476762
asRNA-slr1085-as	asRNA	387650	387762	113	-	1	3	2	1	3	2	0.923329	2.00133	2.58069	0.898415	3.8531	2.13265	0.973017	1.92527	0.826388
asRNA-sll1025-as	asRNA	390216	390235	20	+	7	7	7	7	10	5	38.0995	27.5271	53.2437	37.0715	75.7101	31.4285	0.973017	2.75038	0.590277
asRNA-ssl1972-as	asRNA	390548	390617	70	+	10	5	7	4	7	1	14.9874	5.41423	14.6613	5.83319	14.5934	1.73085	0.389207	2.69538	0.118055
asRNA-sll1023-as	asRNA	391897	391924	28	+	5	9	4	2	5	4	19.1505	24.9055	21.4102	7.45352	26.6388	17.6931	0.389207	1.06959	0.826388
asRNA-sll1022-as	asRNA	393511	393537	27	+	5	2	3	7	5	4	19.8871	5.74742	16.6752	27.0907	27.6633	18.3736	1.36222	4.81317	1.10185
asRNA-slr1400-as	asRNA	402589	402659	71	-	2	3	6	4	5	3	2.95465	3.20213	12.3873	5.74986	10.2749	5.11836	1.94603	3.20878	0.413194
asRNA-sll0656-as	asRNA	407526	407745	220	+	5	2	3	4	2	0	2.36102	0.682342	1.97971	1.83785	1.31369	--	0.778414	1.92527	--
asRNA-sll0656-as2	asRNA	408490	408511	22	+	1	1	8	1	2	4	4.92442	3.55793	55.0547	4.79155	13.6999	22.7483	0.973017	3.85054	0.413194
asRNA-sll0656-as3	asRNA	410179	410227	49	+	0	0	0	0	0	0	--	--	--	--	--	--	--	--	--
asRNA-sll0654-as2	asRNA	412196	412322	127	+	2	4	2	5	4	0	1.64147	2.37195	2.29394	3.99296	4.56664	--	2.43254	1.92527	--
asRNA-sll0654-as	asRNA	413114	413136	23	+	0	1	1	0	0	1	--	3.3962	6.56902	--	--	5.42856	--	--	0.826388
asRNA-slr0679-as	asRNA	417959	418011	53	-	5	3	1	3	2	3	9.94355	4.31056	2.7792	5.80515	5.53266	6.8901	0.58381	1.28351	2.47916
asRNA-slr0680-as	asRNA	418566	418663	98	-	16	30	13	20	15	19	17.0578	23.1082	19.3685	20.7469	22.2447	23.3932	1.21627	0.962635	1.2078
asRNA-slr0681-as	asRNA	419514	419547	34	-	35	42	25	10	21	9	109.68	95.0936	109.484	30.4917	91.5404	32.5714	0.278005	0.962635	0.2975
asRNA-sll0648-as	asRNA	423478	423540	63	+	14	18	22	11	12	14	23.3513	21.6919	51.2808	17.8524	27.8418	26.9677	0.764514	1.28351	0.525883
asRNA-sll0646-as	asRNA	425575	425654	80	+	4	6	4	3	7	7	5.2361	5.67467	7.31739	3.82111	12.7461	10.5823	0.729763	2.24615	1.44618
asRNA-sll0641-as	asRNA	433456	433562	107	+	2	6	6	4	4	2	1.95119	4.22923	8.18029	3.79708	5.42827	2.25336	1.94603	1.28351	0.275463
asRNA-sll0640-as3	asRNA	434634	434721	88	+	1	3	3	4	1	2	1.18865	2.57643	4.9834	4.62632	1.65344	2.74548	3.89207	0.641756	0.550925
asRNA-sll0640-as2	asRNA	435943	436063	121	+	0	0	0	0	0	0	--	--	--	--	--	--	--	--	--
asRNA-sll0640-as	asRNA	435949	436070	122	+	0	0	0	0	0	0	--	--	--	--	--	--	--	--	--
asRNA-slr0688-as2	asRNA	436370	436490	121	-	8	5	4	2	7	2	6.89419	3.11318	4.81728	1.67704	8.39121	1.99047	0.243254	2.69538	0.413194
asRNA-slr0688-as	asRNA	437140	437283	144	-	19	30	25	16	21	15	13.7402	15.6748	25.2655	11.2585	21.1247	12.5274	0.819383	1.34769	0.495833
asRNA-slr0689-as	asRNA	438349	438420	72	-	32	42	39	51	79	61	46.6086	44.1984	79.3834	72.2782	160.058	102.607	1.55075	3.62134	1.29256
asRNA-sll0639-as	asRNA	440476	440541	66	+	17	6	16	12	17	15	27.0464	6.8969	35.5738	18.5765	37.6221	27.5604	0.686836	5.45493	0.774739
asRNA-sll0634-as	asRNA	445428	445555	128	+	2	3	2	2	1	0	1.62855	1.76495	2.27588	1.58461	1.13267	--	0.973017	0.641756	--
asRNA-slr1591-as	asRNA	448097	448165	69	-	2	1	0	0	2	3	3.04156	1.09877	--	--	4.23086	5.2689	--	3.85054	--
asRNA-slr1592-as	asRNA	449704	449810	107	-	2	0	1	3	0	0	1.95119	--	1.36338	2.84781	--	--	1.45953	--	--
asRNA-slr1593-as	asRNA	451576	451707	132	-	10	8	11	13	6	9	7.89411	4.56284	12.1351	9.98544	6.58852	8.205	1.26492	1.44395	0.676135
asRNA-sll1516-as	asRNA	456549	456584	36	+	0	3	3	2	4	0	--	6.40427	12.3873	5.74986	16.4399	--	--	2.56703	--
asRNA-slr1596-as2	asRNA	456820	456934	115	-	8	5	4	3	1	4	7.25705	3.27704	5.07083	2.64796	1.26184	4.19047	0.364881	0.385054	0.826388
asRNA-slr1596-as	asRNA	458307	458366	60	-	0	0	0	0	0	1	--	--	--	--	--	2.02421	--	--	--
asRNA-sll1515-as	asRNA	458382	458427	46	+	4	11	6	0	5	0	9.19226	18.264	19.2691	--	15.9833	--	--	0.875122	--
asRNA-sll1515-as2	asRNA	458856	458959	104	+	12	33	23	5	2	5	12.0481	23.9383	32.2711	4.88459	2.79319	5.79749	0.405424	0.116683	0.17965
asRNA-slr1597-as	asRNA	459136	459175	40	-	1	0	0	0	0	2	2.65161	--	--	--	--	6.12453	--	--	--
asRNA-sll1513-as	asRNA	461932	461958	27	+	3	5	2	1	5	6	11.9323	14.3685	11.1168	3.8701	27.6633	27.5604	0.324339	1.92527	2.47916
asRNA-slr1600-as2	asRNA	466526	466576	51	-	0	0	0	0	0	1	--	--	--	--	--	2.38857	--	--	--
asRNA-slr1600-as	asRNA	466528	466587	60	-	4	7	4	2	1	5	7.01104	8.86466	9.79787	3.41093	2.43812	10.121	0.486509	0.275038	1.03298
asRNA-ssl2922-as	asRNA	474394	474469	76	+	17	19	8	9	15	10	23.4403	18.9282	15.4153	12.0747	28.7699	15.9238	0.515127	1.51995	1.03298
asRNA-sll1503-as2	asRNA	476710	476763	54	+	18	25	11	8	22	5	35.1214	35.2436	29.9944	15.1883	59.711	11.2668	0.432452	1.69424	0.375631
asRNA-sll1503-as	asRNA	477159	477316	158	+	21	28	25	14	19	6	13.8323	13.3252	23.0125	8.97271	17.4085	4.56414	0.648678	1.30643	0.198333
asRNA-ssr2711-as	asRNA	483130	483219	90	-	6	3	7	7	4	8	6.97166	2.51853	11.3666	7.91413	6.46513	10.7351	1.13519	2.56703	0.944443
asRNA-slr1608-as3	asRNA	483286	483340	55	-	3	1	2	1	0	1	5.74516	1.38364	5.35254	1.86338	--	2.21164	0.324339	--	0.413194
asRNA-slr1608-as	asRNA	484059	484230	172	-	2	2	10	2	1	0	1.20951	0.873876	8.45138	1.17687	0.841224	--	0.973017	0.962635	--
asRNA-slr1608-as2	asRNA	484070	484177	108	-	0	0	0	0	0	0	--	--	--	--	--	--	--	--	--
asRNA-sll1500-as	asRNA	486752	486855	104	+	0	2	0	0	2	1	--	1.4508	--	--	2.79319	1.1595	--	1.92527	--
asRNA-slr1609-as2	asRNA	487226	487313	88	-	0	0	1	0	1	0	--	--	1.66113	--	1.65344	--	--	--	--
asRNA-sll1500-as2	asRNA	487352	487410	59	+	1	1	1	2	1	2	1.78298	1.28821	2.4917	3.46974	2.48016	4.11822	1.94603	1.92527	1.65278
asRNA-slr1609-as	asRNA	487557	487667	111	-	3	4	4	3	1	5	2.82035	2.71696	5.25522	2.74425	1.30772	5.42856	0.973017	0.481317	1.03298
asRNA-slr1041-as	asRNA	490776	490860	85	-	8	5	9	6	12	14	9.84885	4.44741	15.4841	7.18732	20.5499	19.9047	0.729763	4.62065	1.28549
asRNA-slr1048-as	asRNA	500936	501120	185	-	9	10	11	6	6	10	5.05824	4.06068	8.63969	3.28117	4.69074	6.49067	0.648678	1.15516	0.751262
asRNA-slr1050-as	asRNA	503185	503281	97	-	4	2	1	1	3	4	4.30887	1.55659	1.5054	1.04815	4.49529	4.97618	0.243254	2.8879	3.30555
asRNA-sll1009-as	asRNA	507086	507104	19	+	19	18	1	6	15	6	109.158	74.7164	8.02881	33.5408	119.874	39.8094	0.307269	1.60439	4.95833
asRNA-sll1006-as2	asRNA	514944	514988	45	+	5	3	6	8	4	2	11.7515	5.0943	19.7071	18.295	13.0772	5.42856	1.55683	2.56703	0.275463
asRNA-sll1006-as	asRNA	515643	515790	148	+	4	3	4	0	1	1	2.81396	1.52483	3.93248	--	0.978566	0.812438	--	0.641756	0.206597
asRNA-ssl1920-as	asRNA	521350	521391	42	+	19	13	13	12	17	7	47.923	23.6906	45.8229	29.4505	59.6448	20.3902	0.614537	2.51766	0.444978
asRNA-slr1753-as	asRNA	524289	524386	98	-	0	0	0	0	1	0	--	--	--	--	1.48298	--	--	--	--
asRNA-slr1763-as2	asRNA	541373	541479	107	-	7	1	0	3	0	3	6.82915	0.704872	--	2.84781	--	3.38005	0.417007	--	--
asRNA-slr1763-as	asRNA	541548	541591	44	-	4	2	1	2	2	1	9.6198	3.47518	3.3609	4.68012	6.69066	2.7774	0.486509	1.92527	0.826388
asRNA-sll1638-as	asRNA	547665	547698	34	+	1	10	2	5	0	4	3.13372	22.6413	8.7587	15.2458	--	14.4762	4.86509	--	1.65278
asRNA-slr1771-as	asRNA	550624	550719	96	-	15	19	21	13	39	21	16.3284	14.9433	31.9462	13.7694	59.0539	26.3999	0.843282	3.95187	0.826388
asRNA-sll1635-as	asRNA	552262	552323	62	+	2	4	2	2	2	1	3.39059	4.89944	4.73831	3.2991	4.71637	1.95784	0.973017	0.962635	0.413194
asRNA-sll1752-as	asRNA	553241	553385	145	+	20	16	13	20	10	7	14.3629	8.30183	13.0468	13.9754	9.98953	5.80554	0.973017	1.20329	0.444978
asRNA-slr1847-as	asRNA	555074	555222	149	-	32	29	18	29	24	31	22.3595	14.6404	17.5766	19.7166	23.3269	25.0154	0.881797	1.59333	1.42322
asRNA-sll1750-as2	asRNA	559475	559505	31	+	23	28	24	19	29	15	79.2832	69.7353	115.615	63.7276	139.054	59.7142	0.803797	1.99403	0.516492
asRNA-sll1750-as	asRNA	560229	560278	50	+	12	18	22	15	20	8	25.3256	27.4469	64.8859	30.8028	58.714	19.4985	1.21627	2.13919	0.300505
asRNA-sll1749-as	asRNA	561257	561338	82	+	37	25	33	23	50	35	47.238	23.0606	58.8779	28.5718	88.7958	51.6048	0.604849	3.85054	0.876472
asRNA-ssr3129-as	asRNA	563132	563254	123	-	367	535	281	178	265	73	311.086	327.65	332.866	146.81	312.459	71.4612	0.471927	0.953638	0.214684
asRNA-slr2034-as	asRNA	570387	570589	203	-	23	15	29	17	31	25	11.7747	5.54825	20.7477	8.46823	22.0759	14.7807	0.719187	3.97889	0.712403
asRNA-sll1941-as	asRNA	578218	578339	122	+	6	4	6	5	5	11	5.12791	2.46996	7.16621	4.15796	5.94418	10.8571	0.810848	2.40659	1.51504
asRNA-slr2043-as2	asRNA	583621	583678	58	-	1	0	1	0	0	0	1.81426	--	2.53541	--	--	--	--	--	--
asRNA-slr2043-as	asRNA	583742	583820	79	-	1	0	1	0	0	0	1.32581	--	1.8528	--	--	--	--	--	--
asRNA-slr2045-as	asRNA	585922	585978	57	-	1	0	1	3	0	0	1.84666	--	2.58069	5.39049	--	--	2.91905	--	--
asRNA-slr2046-as3	asRNA	587783	587914	132	-	14	24	29	16	17	10	11.0518	13.6885	31.9927	12.2898	18.6675	9.11667	1.11202	1.36373	0.284961
asRNA-slr2046-as	asRNA	588590	588826	237	-	6	11	6	3	3	5	2.62914	3.48255	3.6742	1.2791	1.82859	2.53026	0.486509	0.525073	0.688656
asRNA-slr2046-as2	asRNA	588658	588709	52	-	0	0	0	0	0	0	--	--	--	--	--	--	--	--	--
asRNA-slr2046-as5	asRNA	591563	591595	33	-	32	52	46	27	31	16	103.413	121.414	207.745	84.9003	139.354	59.7142	0.820983	1.14776	0.287439
asRNA-slr2046-as6	asRNA	591960	592022	63	-	0	3	0	4	2	1	--	3.61531	--	6.49178	4.6403	1.92626	--	1.28351	--
asRNA-slr2046-as4	asRNA	592843	593116	274	-	76	89	61	36	50	29	28.7889	24.3581	32.2917	13.2689	26.346	12.6865	0.460903	1.08161	0.392873
asRNA-sll1932-as	asRNA	602831	602932	102	+	7	28	20	11	22	16	7.16723	20.7135	28.6175	10.9589	31.3335	18.9193	1.52903	1.51271	0.66111
asRNA-sll1930-as	asRNA	605525	605593	69	+	0	0	0	2	0	0	--	--	--	2.95949	--	--	--	--	--
asRNA-slr1908-as	asRNA	611786	611908	123	-	25	45	36	18	34	23	21.1912	27.5593	42.6448	14.8459	40.0891	22.5152	0.700572	1.45465	0.52797
asRNA-slr1909-as	asRNA	613610	613664	55	-	56	58	51	51	70	46	107.243	80.251	136.49	95.0324	186.471	101.735	0.886141	2.3236	0.745369
asRNA-slr1911-as	asRNA	615157	615282	126	-	21	28	26	16	20	9	17.3734	16.7365	30.0599	12.8797	23.0159	8.59884	0.741346	1.37519	0.286057
asRNA-sll1833-as	asRNA	622212	622332	121	+	30	21	23	12	16	12	25.8532	13.0754	27.6994	10.0623	19.1799	11.9428	0.389207	1.46687	0.431159
asRNA-sll1830-as	asRNA	626551	626622	72	+	10	5	6	0	3	2	14.5652	5.26172	12.2128	--	6.07814	3.36418	--	1.15516	0.275463
asRNA-slr1919-as	asRNA	629152	629305	154	-	5	4	3	2	13	12	3.37951	1.95337	2.8337	1.31533	12.2225	9.36693	0.389207	6.25713	3.30555
asRNA-sll0993-as	asRNA	640233	640341	109	+	2	4	4	2	7	7	1.91505	2.76728	5.35254	1.86338	9.32356	7.74073	0.973017	3.36922	1.44618
asRNA-sll0992-as	asRNA	643618	643711	94	+	5	12	4	7	7	5	5.55983	9.64083	6.21585	7.57374	10.8274	6.42088	1.36222	1.12307	1.03298
asRNA-slr1028-as3	asRNA	646071	646097	27	-	4	7	4	1	1	1	15.9097	20.116	22.2336	3.8701	5.53266	4.5934	0.243254	0.275038	0.206597
asRNA-slr1028-as2	asRNA	646437	646601	165	-	22	28	33	14	31	20	13.8725	12.7565	29.0799	8.58973	27.191	14.5644	0.619193	2.13155	0.500841
asRNA-slr1028-as15	asRNA	647391	647438	48	-	3	0	4	1	3	1	6.60082	--	12.2994	2.1409	9.18187	2.54103	0.324339	--	0.206597
asRNA-slr1028-as9	asRNA	647887	647950	64	-	6	8	9	7	9	3	9.84885	9.4878	20.6455	11.1803	20.5499	5.68706	1.13519	2.16593	0.275463
asRNA-slr1028-as13	asRNA	648136	648245	110	-	0	3	4	1	4	5	--	2.05642	5.30343	0.923142	5.27887	5.47836	--	2.56703	1.03298
asRNA-slr1028-as4	asRNA	648241	648336	96	-	0	0	0	0	0	0	--	--	--	--	--	--	--	--	--
asRNA-slr1028-as5	asRNA	648253	648315	63	-	0	0	0	0	0	0	--	--	--	--	--	--	--	--	--
asRNA-slr1028-as11	asRNA	649144	649251	108	-	5	14	11	13	11	3	4.83238	9.77598	14.857	12.2252	14.7882	3.34846	2.52984	1.51271	0.225378
asRNA-slr1028-as8	asRNA	649328	649507	180	-	8	8	12	12	8	6	4.62181	3.33928	9.68839	6.74564	6.42902	4.00318	1.45953	1.92527	0.413194
asRNA-slr1028-as7	asRNA	653259	653334	76	-	13	9	8	5	10	5	17.9249	8.96597	15.4153	6.70817	19.1799	7.96189	0.374237	2.13919	0.516492
asRNA-slr1028-as6	asRNA	653425	653475	51	-	4	4	1	0	1	2	8.27303	5.97731	2.89037	--	2.87699	4.77713	--	0.481317	1.65278
asRNA-slr1028-as	asRNA	654898	655027	130	-	3	5	0	2	4	0	2.40495	2.89599	--	1.56004	4.46044	--	0.648678	1.54022	--
asRNA-slr1028-as14	asRNA	656840	656897	58	-	10	12	10	9	15	6	18.1426	15.7298	25.3541	15.8878	37.8551	12.5714	0.875716	2.40659	0.495833
asRNA-slr1028-as12	asRNA	657319	657372	54	-	5	3	4	2	2	1	9.75593	4.22923	10.9071	3.79708	5.42827	2.25336	0.389207	1.28351	0.206597
asRNA-slr1028-as10	asRNA	657962	658011	50	-	5	10	7	3	9	1	10.5523	15.2483	20.6455	6.16056	26.4213	2.43731	0.58381	1.73274	0.118055
asRNA-slr1034-as	asRNA	663447	663511	65	-	3	4	5	5	8	5	4.84748	4.66978	11.2905	7.86114	17.9812	9.33034	1.6217	3.85054	0.826388
asRNA-sll0981-as	asRNA	669443	669514	72	+	11	10	11	4	10	7	16.0217	10.5234	22.3902	5.66888	20.2605	11.7746	0.353824	1.92527	0.525883
asRNA-sll0980-as	asRNA	669844	669922	79	+	8	12	10	9	9	5	10.6065	11.4948	18.528	11.6103	16.598	7.65566	1.09464	1.44395	0.413194
asRNA-slr1383-as	asRNA	679918	680043	126	-	14	24	7	10	4	9	11.5822	14.3456	8.09304	8.0498	4.60318	8.59884	0.695012	0.320878	1.0625
asRNA-ssr2318-as	asRNA	682929	683042	114	-	4	8	9	4	10	2	3.66063	5.28966	11.5103	3.56186	12.73	2.11378	0.973017	2.40659	0.183642
asRNA-sll1296-as	asRNA	685013	685119	107	+	40	31	61	28	50	29	39.0237	21.851	83.1663	26.5795	67.8534	32.6738	0.681112	3.10527	0.392873
asRNA-sll1294-as	asRNA	690270	690292	23	+	0	0	2	4	0	3	--	--	13.138	18.295	--	16.2857	--	--	1.23958
asRNA-sll1293-as	asRNA	690345	690400	56	+	5	5	3	2	6	6	9.40117	6.7924	7.88283	3.659	15.6926	13.0285	0.389207	2.31032	1.65278
asRNA-sll1289-as	asRNA	695567	695865	299	+	7	8	12	9	21	13	2.42916	2.00581	5.81954	3.03894	10.137	5.20996	1.25102	5.05383	0.895253
asRNA-sll1289-as2	asRNA	695637	695865	229	+	0	0	0	0	0	0	--	--	--	--	--	--	--	--	--
asRNA-ssr2333-as	asRNA	698719	698763	45	-	10	6	2	4	3	5	23.5029	10.1886	6.56902	9.1475	9.8079	13.5714	0.389207	0.962635	2.06597
asRNA-slr1393-as2	asRNA	702217	702290	74	-	2	4	3	1	0	2	2.83323	4.09405	5.93912	1.37839	--	3.27201	0.486509	--	0.550925
asRNA-slr1393-as3	asRNA	703612	703723	112	-	5	6	8	2	3	6	4.65824	4.03873	10.4157	1.81302	3.88782	6.45559	0.389207	0.962635	0.619791
asRNA-slr1393-as	asRNA	704157	704177	21	-	3	6	3	6	5	3	15.5119	22.4149	21.6778	30.1868	35.9623	17.9143	1.94603	1.60439	0.826388
asRNA-slr1397-as	asRNA	708011	708147	137	-	28	13	12	8	12	6	21.2909	7.14201	12.7516	5.91897	12.6926	5.2689	0.278005	1.77717	0.413194
asRNA-slr1397-as2	asRNA	708043	708144	102	-	0	0	0	0	0	0	--	--	--	--	--	--	--	--	--
asRNA-sll1283-as	asRNA	711626	711714	89	+	13	19	36	9	18	12	15.2769	16.132	59.1212	10.2909	29.4237	16.2857	0.673627	1.82394	0.275463
asRNA-sll1584-as	asRNA	714223	714260	38	+	18	14	20	13	24	20	50.309	28.2711	78.1181	35.3539	93.3076	64.5559	0.702735	3.30046	0.826388
asRNA-slr1703-as	asRNA	723059	723174	116	-	8	8	8	15	7	7	7.19394	5.19766	10.0535	13.1247	8.75604	7.26955	1.82441	1.68461	0.723089
asRNA-ssr2848-as2	asRNA	728217	728291	75	-	14	23	19	10	20	16	19.5646	23.2227	37.1061	13.5976	38.8782	25.8223	0.695012	1.67415	0.695905
asRNA-ssr2848-as	asRNA	728383	728551	169	-	0	8	5	2	6	5	--	3.55793	4.30115	1.19789	5.13747	3.55441	--	1.44395	0.826388
asRNA-slr1704-as	asRNA	729216	729448	233	-	40	52	81	35	65	44	17.8298	16.7468	50.4569	15.1801	40.3026	22.6502	0.85139	2.40659	0.448902
asRNA-sll1575-as	asRNA	730957	731012	56	+	1	3	5	2	6	2	1.88023	4.07544	13.138	3.659	15.6926	4.34285	1.94603	3.85054	0.330555
asRNA-slr1705-as2	asRNA	732271	732371	101	-	3	13	5	4	10	8	3.10239	9.71314	7.22593	4.0249	14.3849	9.55427	1.29736	1.48098	1.32222
asRNA-slr1705-as	asRNA	732636	732755	120	-	8	14	7	10	14	10	6.95213	8.79017	8.50109	8.45567	16.9234	10.036	1.21627	1.92527	1.18055
asRNA-slr1705-as3	asRNA	733258	733296	39	-	22	32	25	16	11	16	59.8706	62.9191	95.078	42.3674	41.6406	50.2856	0.707649	0.661811	0.528888
asRNA-ssr2857-as2	asRNA	734559	734641	83	-	2	7	4	1	9	6	2.52227	6.37823	7.04968	1.2271	15.7883	8.73866	0.486509	2.47535	1.23958
asRNA-ssr2857-as	asRNA	734731	734853	123	-	2	6	5	2	8	3	1.69529	3.67458	5.92289	1.64955	9.43274	2.93676	0.973017	2.56703	0.495833
asRNA-sll1572-as	asRNA	736420	736665	246	+	53	56	56	51	56	32	22.371	17.078	33.0328	20.9459	32.8798	15.5988	0.9363	1.92527	0.472222
asRNA-sll1572-as2	asRNA	737508	737541	34	+	14	24	9	14	16	14	43.8721	54.3392	39.4141	42.6883	69.7451	50.6666	0.973017	1.28351	1.28549
asRNA-sll1572-as3	asRNA	737597	737693	97	+	2	0	0	1	0	0	2.15444	--	--	1.04815	--	--	0.486509	--	--
asRNA-sll1571-as3	asRNA	738361	738474	114	+	1	1	5	3	0	0	0.915158	0.661207	6.39463	2.67139	--	--	2.91905	--	--
asRNA-sll1571-as2	asRNA	738372	738466	95	+	0	0	0	0	0	0	--	--	--	--	--	--	--	--	--
asRNA-sll1571-as	asRNA	738423	738462	40	+	0	0	0	0	0	0	--	--	--	--	--	--	--	--	--
asRNA-sll1570-as	asRNA	739425	739586	162	+	6	3	4	2	3	1	3.8539	1.39223	3.59052	1.24997	2.68042	0.741791	0.324339	1.92527	0.206597
asRNA-slr2006-as	asRNA	747167	747292	126	-	0	1	6	3	4	2	--	0.597731	6.93689	2.41494	4.60318	1.91085	--	7.70108	0.275463
asRNA-slr2007-as	asRNA	748905	748996	92	-	0	1	1	1	2	3	--	0.82106	1.58812	1.10574	3.16152	3.9372	--	3.85054	2.47916
asRNA-slr2009-as	asRNA	749817	749927	111	-	1	1	5	0	2	2	0.940117	0.67924	6.56902	--	2.61544	2.17142	--	3.85054	0.330555
asRNA-slr2017-as	asRNA	758524	758556	33	-	1	1	0	4	5	2	3.23165	2.33489	--	12.5778	22.4764	7.46427	3.89207	9.62635	--
asRNA-slr2018-as	asRNA	760995	761124	130	-	14	13	10	17	16	16	11.2231	7.52956	11.203	13.2603	17.8418	14.8128	1.18152	2.36956	1.32222
asRNA-sll1920-as	asRNA	764555	764585	31	+	2	8	3	5	3	5	6.89419	19.9244	14.4519	16.7704	14.3849	19.9047	2.43254	0.721976	1.37731
asRNA-sll1917-as	asRNA	770055	770111	57	+	2	0	1	0	1	1	3.69332	--	2.58069	--	2.56874	2.13265	--	--	0.826388
asRNA-slr2026-as	asRNA	772211	772274	64	-	4	1	2	2	1	1	6.5659	1.18598	4.58789	3.19437	2.28332	1.89569	0.486509	1.92527	0.413194
asRNA-slr2027-as	asRNA	772876	772963	88	-	4	4	1	3	6	1	4.75462	3.43524	1.66113	3.46974	9.92064	1.37274	0.729763	2.8879	0.826388
asRNA-slr2031-as	asRNA	781775	782012	238	-	11	13	9	7	12	8	4.79975	4.09837	5.48805	2.97197	7.28351	4.03134	0.619193	1.77717	0.734567
asRNA-slr2031-as2	asRNA	782474	782574	101	-	4	3	6	1	5	2	4.13652	2.24149	8.67111	1.00623	7.19246	2.38857	0.243254	3.20878	0.275463
asRNA-ssr1880-as	asRNA	783076	783218	143	-	13	34	29	15	25	25	9.46738	17.8898	29.5143	10.6291	25.3256	21.0261	1.12271	1.41564	0.712403
asRNA-sll1084-as	asRNA	789752	789783	32	+	3	5	2	1	3	3	10.0077	12.051	9.32378	3.24589	13.9209	11.5576	0.324339	1.15516	1.23958
asRNA-slr1138-as	asRNA	794218	794358	141	-	32	19	19	27	22	19	23.6372	10.1401	19.6132	19.4058	22.6049	16.2081	0.820983	2.22926	0.826388
asRNA-slr1142-as	asRNA	802096	802208	113	-	8	6	2	2	4	5	7.38664	4.00267	2.58069	1.79683	5.13747	5.33162	0.243254	1.28351	2.06597
asRNA-sll1076-as	asRNA	803781	803807	27	+	0	0	1	0	0	0	--	--	5.5584	--	--	--	--	--	--
asRNA-slr1147-as2	asRNA	811605	811685	81	-	36	23	45	40	47	25	46.5358	21.481	81.2917	50.3113	84.5114	37.3214	1.08113	3.93425	0.459104
asRNA-slr1147-as	asRNA	811914	811993	80	-	5	4	2	6	4	1	6.54512	3.78311	3.6587	7.64222	7.28351	1.51175	1.16762	1.92527	0.413194
asRNA-slr1148-as	asRNA	813341	813377	37	-	2	1	1	4	1	1	5.74516	2.07546	4.0144	11.1803	3.99581	3.31745	1.94603	1.92527	0.826388
asRNA-sll1070-as3	asRNA	819539	819681	143	+	11	19	13	9	4	10	8.01086	9.99727	13.2306	6.37748	4.05209	8.41045	0.796105	0.40532	0.635683
asRNA-sll1070-as	asRNA	819727	819906	180	+	32	37	31	19	23	14	18.4872	15.4442	25.0283	10.6806	18.4834	9.34076	0.577729	1.19679	0.373207
asRNA-sll1070-as2	asRNA	819989	820094	106	+	23	35	19	24	21	24	22.6523	24.9055	26.151	22.9994	28.7699	27.2979	1.01532	1.15516	1.04386
asRNA-ssl2084-as	asRNA	821796	821866	71	+	8	11	6	11	5	3	11.8186	11.7412	12.3873	15.8121	10.2749	5.11836	1.3379	0.875122	0.413194
asRNA-sll1825-as	asRNA	823431	823498	68	+	24	31	22	21	19	10	37.0434	34.5703	47.4538	31.5384	40.7931	17.8251	0.85139	1.18	0.375631
asRNA-sll1823-as	asRNA	825677	825830	154	+	41	41	37	18	37	23	27.712	20.022	34.9489	11.8379	34.7871	17.9533	0.427178	1.73744	0.5137
asRNA-sll1818-as	asRNA	829112	829170	59	+	11	18	9	8	6	8	19.6128	23.1879	22.4253	13.879	14.881	16.4729	0.707649	0.641756	0.734567
asRNA-sll1814-as	asRNA	833552	833611	60	+	33	54	56	27	36	25	57.8411	68.3845	137.17	46.0476	87.7724	50.6052	0.796105	1.28351	0.368923
asRNA-sll1812-as	asRNA	834474	834605	132	+	27	27	18	15	13	16	21.3141	15.3996	19.8575	11.5217	14.2751	14.5867	0.540565	0.926982	0.734567
asRNA-sll1811-as	asRNA	835122	835184	63	+	16	16	16	22	14	21	26.6872	19.2817	37.2951	35.7048	32.4821	40.4515	1.3379	1.68461	1.08463
asRNA-sll1806-as	asRNA	837121	837370	250	+	16	22	11	17	8	6	6.64501	6.60145	6.38435	6.86981	4.62166	2.87779	1.03383	0.700098	0.450757
asRNA-ssl3437-as	asRNA	837769	837829	61	+	12	17	4	9	8	5	20.6826	21.1697	9.63457	15.0934	19.1799	9.95236	0.729763	0.906009	1.03298
asRNA-sll1802-as	asRNA	840575	840615	41	+	8	9	9	17	16	10	20.6826	16.8112	32.5167	42.7646	57.5397	29.8571	2.06766	3.4227	0.918209
asRNA-sll1800-as2	asRNA	841411	841511	101	+	11	18	20	10	16	15	11.3754	13.449	28.9037	10.0623	23.0159	17.9143	0.884561	1.71135	0.619791
asRNA-sll1800-as	asRNA	841933	842083	151	+	50	41	30	31	27	19	34.471	20.4225	28.9037	20.7953	25.8929	15.1276	0.603271	1.26786	0.523379
asRNA-sll1787-as	asRNA	857556	857744	189	+	37	59	29	30	47	26	20.3525	23.4482	22.2928	16.0568	35.9623	16.5167	0.788933	1.53369	0.740899
asRNA-sll1124-as	asRNA	865115	865291	177	+	7	16	6	6	9	9	4.11301	6.7924	4.92677	3.43031	7.35593	6.10713	0.834015	1.08296	1.23958
asRNA-sll1124-as2	asRNA	865872	865924	53	+	5	3	7	8	9	1	9.94355	4.31056	19.4544	15.4804	24.897	2.2967	1.55683	5.77581	0.118055
asRNA-sll1123-as	asRNA	866645	866773	129	+	14	13	16	11	12	9	11.3108	7.58839	18.0648	8.64725	13.4859	8.39731	0.764514	1.77717	0.464843
asRNA-sll1121-as3	asRNA	867427	867583	157	+	0	0	0	0	0	0	--	--	--	--	--	--	--	--	--
asRNA-sll1121-as2	asRNA	867573	867621	49	+	0	0	0	0	0	0	--	--	--	--	--	--	--	--	--
asRNA-sll1121-as	asRNA	868268	868350	83	+	1	2	2	1	2	4	1.26113	1.82235	3.52484	1.2271	3.50852	5.82577	0.973017	1.92527	1.65278
asRNA-sll1121-as4	asRNA	868597	868679	83	+	2	1	1	1	0	0	2.52227	0.911176	1.76242	1.2271	--	--	0.486509	--	--
asRNA-sll1119-as	asRNA	873771	873881	111	+	6	5	9	14	18	7	5.6407	3.3962	11.8242	12.8065	23.539	7.59999	2.27037	6.93097	0.642746
asRNA-slr1197-as	asRNA	878149	878287	139	-	4	8	5	7	2	1	2.99748	4.33139	5.23618	5.10404	2.08477	0.865423	1.70278	0.481317	0.165278
asRNA-slr1198-as2	asRNA	879344	879501	158	-	127	162	137	93	125	69	83.6525	77.0959	126.109	59.6044	114.53	52.4876	0.712524	1.48555	0.41621
asRNA-slr1198-as	asRNA	879735	879782	48	-	12	17	8	9	3	5	26.4033	27.0251	24.5989	19.2681	9.18187	12.7051	0.729763	0.339753	0.516492
asRNA-slr1200-as	asRNA	882605	882648	44	-	4	3	3	3	1	1	9.6198	5.21277	10.0827	7.02018	3.34533	2.7774	0.729763	0.641756	0.275463
asRNA-slr1207-as	asRNA	890042	890153	112	-	0	1	0	1	1	0	--	0.673121	--	0.906509	1.29594	--	--	1.92527	--
asRNA-slr1211-as	asRNA	894284	894515	232	-	5	17	18	18	9	16	2.23837	5.49861	11.2612	7.84072	5.60452	8.27209	3.50286	1.01926	0.734567
asRNA-slr1212-as	asRNA	899055	899123	69	-	1	0	1	1	2	1	1.52078	--	2.12527	1.47974	4.23086	1.7563	0.973017	--	0.826388
asRNA-slr1213-as	asRNA	900197	900262	66	-	2	2	1	1	0	1	3.18194	2.29897	2.22336	1.54804	--	1.83736	0.486509	--	0.826388
asRNA-slr1214-as2	asRNA	901065	901156	92	-	53	239	144	26	83	67	60.2295	196.233	228.689	28.7493	131.203	87.9308	0.477329	0.668608	0.3845
asRNA-slr1214-as	asRNA	901410	901439	30	-	1	15	11	2	6	7	3.56596	38.6464	54.8174	6.93948	29.7619	28.8275	1.94603	0.770108	0.525883
asRNA-sll1112-as	asRNA	903615	903703	89	+	169	193	196	154	160	130	198.6	163.867	321.882	176.089	261.544	176.428	0.886655	1.59608	0.548114
asRNA-slr1216-as	asRNA	904627	904660	34	-	1	2	4	1	3	0	3.13372	4.52827	17.5174	3.04917	13.0772	--	0.973017	2.8879	--
asRNA-slr2070-as2	asRNA	907171	907241	71	-	15	12	17	15	3	8	22.1599	12.8085	35.0974	21.562	6.16497	13.649	0.973017	0.481317	0.388888
asRNA-slr2070-as	asRNA	907815	907878	64	-	7	19	9	7	17	13	11.4903	22.5335	20.6455	11.1803	38.8165	24.6439	0.973017	1.72261	1.19367
asRNA-sll1967-as	asRNA	910118	910232	115	+	28	30	31	23	32	21	25.3997	19.6622	39.2989	20.301	40.3787	22	0.799264	2.05362	0.559811
asRNA-slr2075-as	asRNA	915588	915626	39	-	17	28	15	9	10	7	46.2637	55.0542	57.0468	23.8317	37.8551	22	0.515127	0.687596	0.385648
asRNA-slr2076-as3	asRNA	915745	915855	111	-	23	50	23	25	15	12	21.6227	33.962	30.2175	22.8688	19.6158	13.0285	1.05763	0.577581	0.431159
asRNA-slr2076-as2	asRNA	916499	916572	74	-	6	12	7	3	4	4	8.49969	12.2822	13.8579	4.13517	7.88215	6.54402	0.486509	0.641756	0.472222
asRNA-slr2076-as	asRNA	916958	917037	80	-	26	49	31	21	21	24	34.0346	46.3431	56.7098	26.7478	38.2384	36.282	0.785899	0.825115	0.639784
asRNA-slr2077-as	asRNA	918398	918472	75	-	0	3	1	3	7	1	--	3.02904	1.95295	4.07929	13.6074	1.6139	--	4.4923	0.826388
asRNA-ssl3712-as	asRNA	920920	921122	203	+	9	19	15	11	15	14	4.60751	7.02778	10.7316	5.47944	10.6819	8.27721	1.18924	1.51995	0.771295
asRNA-sll1744-as	asRNA	924450	924780	331	+	14	20	11	17	20	21	4.38721	4.52827	4.81728	5.18358	8.71814	7.59999	1.18152	1.92527	1.57765
asRNA-sll1744-as2	asRNA	924638	924780	143	+	0	0	0	0	0	0	--	--	--	--	--	--	--	--	--
asRNA-slr1827-as	asRNA	928153	928318	166	-	5	7	2	1	1	3	3.13372	3.16979	1.75174	0.609834	0.871814	2.17142	0.194603	0.275038	1.23958
asRNA-sll1739-as	asRNA	929889	929954	66	+	20	42	48	18	21	25	31.8194	48.2783	106.721	27.8647	46.4744	45.934	0.875716	0.962635	0.43041
asRNA-slr1828-as	asRNA	931797	931896	100	-	9	6	4	7	6	7	9.40117	4.52827	5.83913	7.11472	8.71814	8.44443	0.756791	1.92527	1.44618
asRNA-sll1733-as	asRNA	936775	936817	43	+	2	3	0	1	1	2	4.92442	5.33689	--	2.39577	3.42498	5.68706	0.486509	0.641756	--
asRNA-sll1732-as2	asRNA	940097	940127	31	+	0	0	0	0	0	0	--	--	--	--	--	--	--	--	--
asRNA-sll1732-as	asRNA	940118	940383	266	+	9	18	18	11	7	9	3.51214	5.07508	9.81635	4.17678	3.79979	4.05606	1.18924	0.748716	0.413194
asRNA-sll1730-as2	asRNA	940461	940701	241	+	2	8	1	2	3	4	0.861774	2.49055	0.602161	0.838521	1.79812	1.99047	0.973017	0.721976	3.30555
asRNA-sll1730-as	asRNA	940667	940840	174	+	8	3	4	0	2	2	4.7821	1.29566	3.34147	--	1.663	1.38067	--	1.28351	0.413194
asRNA-sll1725-as	asRNA	947491	947626	136	+	5	4	7	4	6	5	3.83011	2.21382	7.49355	2.98141	6.3933	4.42327	0.778414	2.8879	0.590277
asRNA-sll1724-as	asRNA	950190	950309	120	+	2	0	3	3	3	3	1.73803	--	3.64332	2.5367	3.62645	3.0108	1.45953	--	0.826388
asRNA-sll1723-as	asRNA	950619	950716	98	+	6	3	4	3	6	5	6.39667	2.31082	5.95953	3.11204	8.89789	6.1561	0.486509	3.85054	1.03298
asRNA-sll1722-as	asRNA	951908	952046	139	+	6	2	7	6	2	6	4.49621	1.08285	7.33065	4.37489	2.08477	5.19254	0.973017	1.92527	0.708332
asRNA-sll1721-as	asRNA	954819	954990	172	+	37	44	35	23	23	25	22.3759	19.2253	29.5798	13.534	19.3481	17.4603	0.604849	1.00639	0.590277
asRNA-slr1844-as	asRNA	963870	963939	70	-	2	1	2	0	0	1	2.99748	1.08285	4.18894	--	--	1.73085	--	--	0.413194
asRNA-sll1844-as2	asRNA	964048	964250	203	-	4	3	4	4	6	3	2.04778	1.10965	2.86175	1.99253	4.27275	1.77369	0.973017	3.85054	0.619791
asRNA-sll1716-as	asRNA	968345	968462	118	+	3	5	4	4	3	2	2.65161	3.19301	4.9408	3.44009	3.68844	2.04151	1.29736	1.15516	0.413194
asRNA-slr1545-as	asRNA	983855	983895	41	-	20	36	25	25	19	12	51.7064	67.2448	90.3241	62.8891	68.3284	35.8285	1.21627	1.01611	0.396666
asRNA-sll1464-as	asRNA	988888	988993	106	+	4	2	7	4	9	4	3.93954	1.42317	9.63457	3.83324	12.3299	4.54965	0.973017	8.66371	0.472222
asRNA-sll1459-as	asRNA	993466	993570	105	+	2	5	5	1	4	4	1.98871	3.59214	6.94801	0.967524	5.53266	4.5934	0.486509	1.54022	0.66111
asRNA-slr1552-as3	asRNA	999833	999892	60	-	0	3	7	2	5	2	--	3.79914	17.1463	3.41093	12.1906	4.04842	--	3.20878	0.236111
asRNA-slr1552-as	asRNA	1000408	1000444	37	-	3	1	0	1	1	2	8.61774	2.07546	--	2.79507	3.99581	6.63491	0.324339	1.92527	--
asRNA-slr1552-as2	asRNA	1000617	1000699	83	-	0	1	1	0	0	1	--	0.911176	1.76242	--	--	1.45644	--	--	0.826388
asRNA-sll1453-as	asRNA	1005421	1005552	132	+	9	5	10	13	11	7	7.1047	2.85177	11.0319	9.98544	12.0789	6.38167	1.40547	4.23559	0.578471
asRNA-slr1751-as	asRNA	1015528	1015700	173	-	14	28	20	20	20	13	8.41733	12.1631	16.8045	11.7003	16.7267	9.02656	1.39002	1.37519	0.537152
asRNA-slr1219-as2	asRNA	1019013	1019160	148	-	10	7	6	10	5	3	7.03489	3.55793	5.89872	6.84507	4.89283	2.43731	0.973017	1.37519	0.413194
asRNA-slr1219-as	asRNA	1019205	1019345	141	-	26	22	23	15	20	4	19.2053	11.7412	23.7423	10.781	20.5499	3.41224	0.561356	1.75024	0.14372
asRNA-slr1223-as	asRNA	1026193	1026234	42	-	26	31	28	30	23	42	65.5789	56.4929	98.6956	73.6262	80.6959	122.341	1.12271	1.42843	1.23958
asRNA-slr1224-as	asRNA	1026639	1026666	28	-	1	2	1	1	2	3	3.83011	5.53455	5.35254	3.72676	10.6555	13.2698	0.973017	1.92527	2.47916
asRNA-slr1224-as2	asRNA	1027684	1027749	66	-	10	15	17	13	22	12	15.9097	17.2423	37.7972	20.1245	48.6874	22.0483	1.26492	2.82373	0.583333
asRNA-slr1227-as	asRNA	1031311	1031405	95	-	3	3	3	2	2	0	3.30041	2.38457	4.61229	2.1409	3.06062	--	0.648678	1.28351	--
asRNA-slr1227-as2	asRNA	1033436	1033553	118	-	37	17	18	22	29	9	32.7032	10.8562	22.2336	18.9205	35.6549	9.1868	0.578551	3.28428	0.413194
asRNA-slr1228-as	asRNA	1035522	1035594	73	-	15	29	18	13	19	15	21.5444	30.0941	36.1296	18.168	37.9602	24.8809	0.843282	1.26138	0.688656
asRNA-sll1131-as	asRNA	1046617	1046806	190	+	5	8	6	11	8	3	2.73579	3.1626	4.58789	5.85634	6.08886	1.89569	2.14064	1.92527	0.413194
asRNA-slr1237-as	asRNA	1047743	1047907	165	-	19	35	16	20	21	17	11.9808	15.9456	14.0994	12.271	18.4197	12.3798	1.02423	1.15516	0.878037
asRNA-sll1130-as	asRNA	1048501	1048612	112	+	116	122	104	95	120	96	108.071	82.1208	135.405	86.1184	155.513	103.289	0.796868	1.89371	0.762819
asRNA-ssr2060-as	asRNA	1050556	1050584	29	-	2	5	6	1	3	0	7.38664	13.3422	30.9683	3.59366	15.4124	--	0.486509	1.15516	--
asRNA-ssr2061-as	asRNA	1050951	1051094	144	-	14	24	29	15	25	30	10.1243	12.5398	29.308	10.5548	25.1485	25.0549	1.04252	2.00549	0.854884
asRNA-ssr2061-as2	asRNA	1051049	1051081	33	-	0	0	0	0	0	0	--	--	--	--	--	--	--	--	--
asRNA-sll1127-as2	asRNA	1052891	1053037	147	+	82	138	100	56	108	50	58.0812	70.6224	98.9853	38.5949	106.409	40.9001	0.6645	1.50673	0.413194
asRNA-sll1127-as	asRNA	1053341	1053427	87	+	9	10	13	3	6	4	10.8223	8.68796	21.8458	3.51009	10.036	5.55481	0.324339	1.15516	0.254273
asRNA-slr1435-as	asRNA	1058774	1058819	46	-	2	2	4	3	2	3	4.59613	3.32073	12.8461	6.70817	6.3933	7.96189	1.45953	1.92527	0.619791
asRNA-sll1360-as2	asRNA	1065653	1065873	221	+	11	17	11	19	15	15	5.17064	5.77354	7.22593	8.69013	9.8079	8.14284	1.68067	1.69877	1.12689
asRNA-sll1360-as	asRNA	1067907	1068070	164	+	24	15	10	11	17	22	15.2264	6.87574	8.86617	6.79048	15.0027	16.1192	0.445966	2.18197	1.81805
asRNA-sll1355-as	asRNA	1076802	1076830	29	+	12	11	12	6	11	6	44.3198	29.3529	61.9365	21.562	56.5122	25.5918	0.486509	1.92527	0.413194
asRNA-sll1354-as	asRNA	1084283	1084346	64	+	2	5	4	1	0	3	3.28295	5.92988	9.17578	1.59718	--	5.68706	0.486509	--	0.619791
asRNA-sll1353-as	asRNA	1087693	1087747	55	+	3	1	0	4	2	3	5.74516	1.38364	--	7.45352	5.32775	6.63491	1.29736	3.85054	--
asRNA-sll1350-as	asRNA	1091927	1092064	138	+	2	8	3	5	3	6	1.50968	4.363	3.16464	3.67236	3.14998	5.23044	2.43254	0.721976	1.65278
asRNA-sll1277-as	asRNA	1099878	1100094	217	+	4	9	4	10	3	11	1.91505	3.11318	2.67627	4.65845	1.99791	6.082	2.43254	0.641756	2.27257
asRNA-sll1276-as	asRNA	1102035	1102132	98	+	20	24	18	17	13	18	21.3222	18.4865	26.8179	17.6349	19.2788	22.162	0.827065	1.04285	0.826388
asRNA-sll1275-as	asRNA	1104096	1104163	68	+	0	0	2	2	1	1	--	--	4.31399	3.00366	2.147	1.78251	--	--	0.413194
asRNA-sll1272-as	asRNA	1111464	1111569	106	+	39	39	34	43	43	17	38.4105	27.7518	46.7965	41.2073	58.9097	19.336	1.07281	2.12273	0.413194
asRNA-sll1270-as	asRNA	1115652	1115748	97	+	3	3	3	5	5	2	3.23165	2.33489	4.5162	5.24076	7.49215	2.48809	1.6217	3.20878	0.550925
asRNA-ssl2501-as	asRNA	1116317	1116549	233	+	499	747	805	892	1273	767	222.427	240.574	501.454	386.876	789.311	394.834	1.73934	3.28095	0.787378
asRNA-slr1367-as	asRNA	1119671	1119724	54	-	16	19	14	30	16	10	31.219	26.7851	38.1747	56.9561	43.4262	22.5336	1.82441	1.62128	0.590277
asRNA-sll1265-as2	asRNA	1126672	1126949	278	+	7	4	6	4	7	3	2.61332	1.07894	3.13037	1.45303	3.63518	1.29345	0.55601	3.36922	0.413194
asRNA-sll1265-as	asRNA	1127552	1127591	40	+	3	4	4	2	5	1	7.95484	7.66322	14.8224	5.16013	18.4422	3.06227	0.648678	2.40659	0.206597
asRNA-sll0877-as	asRNA	1130566	1130630	65	+	8	10	6	6	16	3	12.9266	11.6744	13.5486	9.43336	35.9623	5.5982	0.729763	3.08043	0.413194
asRNA-slr0877-as	asRNA	1137039	1137168	130	-	17	38	26	20	21	25	13.6281	22.0095	29.1278	15.6004	23.4173	23.145	1.14473	1.06396	0.794604
asRNA-sll0873-as	asRNA	1141623	1141720	98	+	45	57	53	85	122	158	47.9751	43.9055	78.9637	88.1744	180.924	194.533	1.83792	4.12075	2.46357
asRNA-ssl1633-as2	asRNA	1141810	1141973	164	+	9	15	7	14	22	21	5.70991	6.87574	6.20632	8.64243	19.4152	15.3865	1.51358	2.82373	2.47916
asRNA-ssl1633-as	asRNA	1141963	1142029	67	+	2	8	1	2	2	4	3.13372	9.05654	2.18967	3.04917	4.35907	7.23808	0.973017	0.481317	3.30555
asRNA-slr0882-as	asRNA	1143957	1144439	483	-	22	15	39	26	36	21	4.72009	2.3252	11.6934	5.42777	10.7439	5.20331	1.14993	4.62065	0.444978
asRNA-sll0865-as	asRNA	1157595	1157734	140	+	2	2	5	1	4	1	1.48796	1.07506	5.19851	0.723903	4.13955	0.859197	0.486509	3.85054	0.165278
asRNA-slr0891-as	asRNA	1159238	1159311	74	-	1	0	0	1	0	0	1.41661	--	--	1.37839	--	--	0.973017	--	--
asRNA-sll0860-as	asRNA	1164450	1164530	81	+	14	16	13	15	15	10	18.0973	14.9433	23.4843	18.8667	26.9717	14.9285	1.04252	1.80494	0.635683
asRNA-sll1315-as	asRNA	1168361	1168499	139	+	6	2	2	6	7	1	4.49621	1.08285	2.09447	4.37489	7.2967	0.865423	0.973017	6.73844	0.413194
asRNA-slr1403-as5	asRNA	1170691	1170729	39	-	0	0	4	1	1	0	--	--	15.2125	2.64796	3.78551	--	--	--	--
asRNA-slr1403-as8	asRNA	1173128	1173217	90	-	1	8	3	7	8	6	1.16194	6.71608	4.87141	7.91413	12.9303	8.05135	6.81112	1.92527	1.65278
asRNA-slr1403-as7	asRNA	1173611	1173642	32	-	0	0	1	0	2	1	--	--	4.66189	--	9.2806	3.85253	--	--	0.826388
asRNA-slr1403-as6	asRNA	1174424	1174500	77	-	2	3	1	1	4	6	2.72139	2.94933	1.90156	1.32398	7.57101	9.42855	0.486509	2.56703	4.95833
asRNA-slr1403-as2	asRNA	1175685	1175889	205	-	0	2	2	1	0	0	--	0.732514	1.41685	0.493248	--	--	--	--	--
asRNA-slr1403-as4	asRNA	1175819	1175913	95	-	0	1	0	0	1	0	--	0.794856	--	--	1.53031	--	--	1.92527	--
asRNA-slr1403-as3	asRNA	1176524	1176594	71	-	1	0	4	1	2	0	1.47733	--	8.2582	1.43746	4.10998	--	0.973017	--	--
asRNA-slr1403-as	asRNA	1177779	1177881	103	-	9	4	0	5	4	2	9.12467	2.93006	--	4.93248	5.64115	2.34173	0.540565	1.92527	--
asRNA-sll1306-as	asRNA	1185750	1185825	76	+	20	15	12	17	15	8	27.5768	14.9433	23.123	22.8078	28.7699	12.739	0.827065	1.92527	0.550925
asRNA-slr1856-as	asRNA	1194601	1194630	30	-	17	10	11	10	7	14	60.6214	25.7643	54.8174	34.6974	34.7222	57.6551	0.572363	1.34769	1.05177
asRNA-slr1857-as	asRNA	1195535	1195624	90	-	35	49	37	48	36	26	40.668	41.136	60.0807	54.2683	58.1862	34.8892	1.33442	1.41448	0.580705
asRNA-slr1864-as	asRNA	1203899	1203975	77	-	4	2	3	0	1	3	5.44278	1.96622	5.70468	--	1.89275	4.71428	--	0.962635	0.826388
asRNA-slr1865-as	asRNA	1204107	1204245	139	-	2	2	1	2	3	0	1.49874	1.08285	1.04724	1.4583	3.12716	--	0.973017	2.8879	--
asRNA-slr1866-as	asRNA	1205741	1205843	103	-	0	0	0	0	0	0	--	--	--	--	--	--	--	--	--
asRNA-slr1866-as2	asRNA	1205745	1205991	247	-	1	1	1	2	1	0	0.420378	0.303725	0.587474	0.818069	0.584753	--	1.94603	1.92527	--
asRNA-sll1775-as	asRNA	1209751	1209779	29	+	2	1	3	0	9	4	7.38664	2.66844	15.4841	--	46.2373	17.0612	--	17.3274	1.10185
asRNA-slr1869-as	asRNA	1213241	1213317	77	-	67	82	68	52	53	34	91.1666	80.6151	129.306	68.847	100.316	53.4285	0.755178	1.24438	0.413194
asRNA-sll1773-as	asRNA	1215450	1215559	110	+	10	8	12	10	17	9	9.48742	5.48377	15.9103	9.23142	22.4352	9.86106	0.973017	4.0912	0.619791
asRNA-slr1871-as	asRNA	1216727	1216756	30	-	1	1	0	0	2	0	3.56596	2.57643	--	--	9.92064	--	--	3.85054	--
asRNA-sll1771-as	asRNA	1219616	1219730	115	+	307	297	215	225	221	154	278.489	194.656	272.557	198.597	278.866	161.333	0.713123	1.43261	0.591924
asRNA-sll1770-as	asRNA	1220582	1220661	80	+	7	13	12	13	17	8	9.16317	12.2951	21.9522	16.5581	30.9549	12.094	1.80703	2.51766	0.550925
asRNA-ssl3382-as2	asRNA	1223210	1223338	129	+	1	1	0	0	2	1	0.807913	0.583722	--	--	2.24764	0.933034	--	3.85054	--
asRNA-ssl3382-as	asRNA	1223250	1223373	124	+	1	1	0	1	1	0	0.840755	0.607451	--	0.818069	1.16951	--	0.973017	1.92527	--
asRNA-slr1878-as	asRNA	1229773	1229919	147	-	31	51	51	34	67	41	21.9575	26.0996	50.4825	23.4326	66.013	33.5381	1.06718	2.52928	0.664351
asRNA-sll1755-as2	asRNA	1245940	1246166	227	+	23	52	34	33	31	16	10.5243	17.1914	21.7417	14.6927	19.7315	8.4551	1.39607	1.14776	0.388888
asRNA-sll1755-as	asRNA	1246525	1246561	37	+	0	1	1	0	1	0	--	2.07546	4.0144	--	3.99581	--	--	1.92527	--
asRNA-slr1887-as	asRNA	1247611	1247630	20	-	10	5	9	3	4	3	54.4278	19.6622	68.4561	15.8878	30.2841	18.8571	0.291905	1.54022	0.275463
asRNA-slr2132-as2	asRNA	1251243	1251310	68	-	1	1	0	1	1	0	1.54348	1.11517	--	1.50183	2.147	--	0.973017	1.92527	--
asRNA-slr2132-as	asRNA	1251399	1251449	51	-	3	2	2	2	2	0	6.20477	2.98866	5.78074	4.0249	5.75397	--	0.648678	1.92527	--
asRNA-sll2013-as	asRNA	1254439	1254467	29	+	5	2	5	4	0	1	18.4666	5.33689	25.8069	14.3746	--	4.2653	0.778414	--	0.165278
asRNA-sll2010-as	asRNA	1257291	1257411	121	+	2	3	2	3	2	6	1.72355	1.86791	2.40864	2.51556	2.39749	5.97142	1.45953	1.28351	2.47916
asRNA-sll2006-as	asRNA	1263897	1264022	126	+	50	58	32	34	39	40	41.3652	34.6684	36.9967	27.3693	44.881	38.2171	0.661652	1.29458	1.03298
asRNA-slr2141-as	asRNA	1268779	1268899	121	-	16	15	13	12	18	15	13.7884	9.33955	15.6562	10.0623	21.5774	14.9285	0.729763	2.31032	0.953524
asRNA-sll2003-as	asRNA	1269635	1269685	51	+	5	9	6	10	3	7	10.3413	13.449	17.3422	20.1245	8.63096	16.72	1.94603	0.641756	0.964119
asRNA-slr2143-as	asRNA	1272217	1272243	27	-	0	2	1	0	3	1	--	5.74742	5.5584	--	16.598	4.5934	--	2.8879	0.826388
asRNA-sll2002-as	asRNA	1273260	1273352	93	+	5	9	4	8	5	7	5.62027	7.30922	6.28341	8.74979	7.81789	9.08694	1.55683	1.06959	1.44618
asRNA-slr1803-as	asRNA	1275011	1275042	32	-	4	3	5	5	5	4	13.3436	7.23062	23.3094	16.2294	23.2015	15.4101	1.21627	3.20878	0.66111
asRNA-sll1710-as	asRNA	1276149	1276230	82	+	40	36	39	30	36	26	51.0681	33.2073	69.583	37.2676	63.933	38.335	0.729763	1.92527	0.550925
asRNA-sll1703-as	asRNA	1283002	1283107	106	+	27	35	40	25	42	37	26.5919	24.9055	55.0547	23.9577	57.5397	42.0843	0.900942	2.31032	0.764409
asRNA-sll1699-as	asRNA	1286836	1286926	91	+	6	10	7	5	4	9	6.89419	8.30183	11.2403	5.59014	6.3933	11.9428	0.810848	0.770108	1.0625
asRNA-slr1816-as	asRNA	1293666	1293782	117	-	10	9	11	8	12	4	8.9149	5.79696	13.7043	6.93948	14.881	4.11822	0.778414	2.56703	0.300505
asRNA-sll1695-as	asRNA	1296852	1296941	90	+	233	111	75	149	100	54	270.733	93.1857	121.785	168.458	161.628	72.4621	0.62223	1.73448	0.594999
asRNA-sll1694-as	asRNA	1297410	1297445	36	+	120	108	37	105	66	26	354.558	230.554	152.777	301.868	271.259	88.7182	0.85139	1.17655	0.580705
asRNA-sll1691-as	asRNA	1300429	1300564	136	+	18	42	21	25	27	45	13.7884	23.2451	22.4807	18.6338	28.7699	39.8094	1.35141	1.23767	1.77083
asRNA-sll1687-as	asRNA	1309018	1309057	40	+	13	15	12	5	19	10	34.471	28.7371	44.4672	12.9003	70.0804	30.6227	0.374237	2.43867	0.688656
asRNA-sll1631-as	asRNA	1312503	1312601	99	+	14	8	24	8	16	9	14.7733	6.0993	35.3923	8.21408	23.4856	10.9679	0.55601	3.85054	0.309895
asRNA-slr1734-as	asRNA	1317519	1317620	102	-	11	16	9	14	20	20	11.2628	11.8363	12.8779	13.9477	28.485	23.6492	1.23839	2.40659	1.83642
asRNA-slr1744-as2	asRNA	1333497	1333547	51	-	7	10	7	11	8	9	14.4778	14.9433	20.2326	22.137	23.0159	21.4971	1.52903	1.54022	1.0625
asRNA-slr1744-as	asRNA	1334021	1334127	107	-	11	13	18	11	20	7	10.7315	9.16334	24.5409	10.442	27.1414	7.88678	0.973017	2.96195	0.321373
asRNA-slr1747-as	asRNA	1336111	1336159	49	-	0	0	1	3	0	2	--	--	3.0108	6.28891	--	4.97618	--	--	1.65278
asRNA-slr0851-as	asRNA	1338051	1338069	19	-	0	1	0	2	1	1	--	4.15091	--	11.1803	7.99163	6.63491	--	1.92527	--
asRNA-slr0854-as	asRNA	1340994	1341056	63	-	13	8	16	3	11	16	21.6833	9.64083	37.2951	4.86883	25.5216	30.8202	0.224542	2.64725	0.826388
asRNA-sll0855-as	asRNA	1343425	1343476	52	+	5	10	3	0	11	5	10.1385	14.6503	8.50109	--	31.0263	11.7087	--	2.1178	1.37731
asRNA-sll0854-as	asRNA	1344466	1344696	231	+	50	55	61	52	60	29	22.4811	17.867	38.3288	22.7494	37.5259	15.0584	1.01194	2.10029	0.392873
asRNA-sll0847-as	asRNA	1352256	1352383	128	+	9	15	15	7	20	10	7.32847	8.82477	17.0691	5.54612	22.6534	9.40381	0.756791	2.56703	0.550925
asRNA-sll0843-as2	asRNA	1357703	1357803	101	+	3	8	3	9	5	4	3.10239	5.97731	4.33556	9.05603	7.19246	4.77713	2.91905	1.20329	1.10185
asRNA-sll0843-as	asRNA	1358381	1358470	90	+	3	4	3	1	3	4	3.48583	3.35804	4.87141	1.13059	4.84885	5.36757	0.324339	1.44395	1.10185
asRNA-sll0842-as	asRNA	1359166	1359249	84	+	13	20	24	16	18	9	16.1972	18.004	41.7885	19.3971	31.1962	12.9501	1.19756	1.73274	0.309895
asRNA-slr0864-as	asRNA	1360458	1360565	108	-	3	4	7	2	2	8	2.89943	2.79314	9.45448	1.88079	2.68877	8.92922	0.648678	0.962635	0.944443
asRNA-slr0865-as	asRNA	1363175	1363296	122	-	8	9	10	9	9	21	6.83722	5.55742	11.9437	7.48432	10.6995	20.7272	1.09464	1.92527	1.73541
asRNA-slr0869-as2	asRNA	1367209	1367389	181	-	11	14	10	8	12	1	6.31968	5.81128	8.02881	4.47211	9.58995	0.663491	0.707649	1.65023	0.0826388
asRNA-slr0869-as	asRNA	1367372	1367461	90	-	0	0	0	0	0	0	--	--	--	--	--	--	--	--	--
asRNA-slr0872-as2	asRNA	1371164	1371254	91	-	3	4	4	3	5	0	3.4471	3.32073	6.42305	3.35408	7.99163	--	0.973017	2.40659	--
asRNA-slr0872-as	asRNA	1371870	1371968	99	-	6	5	7	1	2	2	6.3314	3.81206	10.3228	1.02676	2.9357	2.43731	0.16217	0.770108	0.236111
asRNA-sll1161-as	asRNA	1381726	1381777	52	+	4	1	3	1	3	4	8.11082	1.46503	8.50109	1.97299	8.46172	9.36693	0.243254	5.77581	1.10185
asRNA-ssr2078-as	asRNA	1384889	1385120	232	-	2	1	0	0	0	0	0.89535	0.323448	--	--	--	--	--	--	--
asRNA-ssr2078-as2	asRNA	1384904	1385030	127	-	0	0	0	0	0	0	--	--	--	--	--	--	--	--	--
asRNA-slr1246-as	asRNA	1385591	1385787	197	-	16	9	13	8	14	14	8.44187	3.43086	9.58541	4.10704	10.2749	8.5306	0.486509	2.99486	0.889956
asRNA-slr1248-as	asRNA	1390782	1390838	57	-	0	0	1	2	0	0	--	--	2.58069	3.59366	--	--	--	--	--
asRNA-slr1249-as	asRNA	1391105	1391165	61	-	0	2	0	0	1	0	--	2.49055	--	--	2.39749	--	--	0.962635	--
asRNA-ssr2087-as	asRNA	1395871	1395957	87	-	3	3	3	1	5	4	3.60743	2.60639	5.04134	1.17003	8.36333	5.55481	0.324339	3.20878	1.10185
asRNA-slr1254-as	asRNA	1399205	1399284	80	-	2	1	4	0	1	2	2.61805	0.945778	7.31739	--	1.82088	3.0235	--	1.92527	0.413194
asRNA-slr1263-as	asRNA	1407106	1407213	108	-	5	2	3	3	5	4	4.83238	1.39657	4.05192	2.82119	6.72193	4.46461	0.58381	4.81317	1.10185
asRNA-slr2057-as	asRNA	1412808	1412872	65	-	2	4	2	4	3	1	3.23165	4.66978	4.5162	6.28891	6.74293	1.86607	1.94603	1.44395	0.413194
asRNA-slr2062-as	asRNA	1422134	1422208	75	-	34	35	35	27	27	14	47.514	35.3388	68.3534	36.7136	52.4855	22.5946	0.77269	1.48521	0.330555
asRNA-sll1951-as	asRNA	1423945	1424064	120	+	395	556	339	281	285	233	343.261	349.095	411.696	237.604	344.513	233.839	0.692197	0.986874	0.567989
asRNA-slr2067-as2	asRNA	1430797	1430912	116	-	51	89	58	27	58	43	45.8614	57.824	72.8876	23.6244	72.5501	44.6558	0.515127	1.25467	0.612667
asRNA-slr2067-as	asRNA	1430913	1430933	21	-	13	28	6	13	7	10	67.2184	104.603	43.3556	65.4046	50.3472	59.7142	0.973017	0.481317	1.37731
asRNA-sll1908-as	asRNA	1434283	1434339	57	+	11	7	8	8	6	13	20.3132	9.33955	20.6455	14.3746	15.4124	27.7244	0.707649	1.65023	1.34288
asRNA-slr1993-as	asRNA	1437352	1437420	69	-	1	2	0	1	0	1	1.52078	2.19754	--	1.47974	--	1.7563	0.973017	--	--
asRNA-sll1906-as2	asRNA	1439448	1439492	45	+	57	33	40	37	44	25	133.967	56.0373	131.38	84.6144	143.849	67.857	0.631608	2.56703	0.516492
asRNA-sll1906-as	asRNA	1440648	1440724	77	+	2	1	1	1	2	0	2.72139	0.983111	1.90156	1.32398	3.78551	--	0.486509	3.85054	--
asRNA-slr1998-as	asRNA	1444148	1444217	70	-	2	5	3	2	3	2	2.99748	5.41423	6.28341	2.9166	6.25432	3.46169	0.973017	1.15516	0.550925
asRNA-slr1999-as	asRNA	1445541	1445610	70	-	1	5	7	6	2	4	1.49874	5.41423	14.6613	8.74979	4.16954	6.92338	5.8381	0.770108	0.472222
asRNA-slr2001-as	asRNA	1447272	1447357	86	-	19	14	7	5	16	11	23.1158	12.3062	11.9015	5.91897	27.0775	15.4554	0.256057	2.20031	1.29861
asRNA-sll1612-as	asRNA	1461644	1461694	51	+	0	0	1	0	2	0	--	--	2.89037	--	5.75397	--	--	--	--
asRNA-sll1611-as	asRNA	1462894	1462917	24	+	0	2	0	1	1	0	--	6.49708	--	4.37489	6.25432	--	--	0.962635	--
asRNA-sll1609-as	asRNA	1464462	1464608	147	+	14	12	12	3	6	11	9.9163	6.14108	11.8782	2.06759	5.91161	8.99803	0.208504	0.962635	0.757522
asRNA-sll1608-as	asRNA	1466058	1466107	50	+	3	0	0	1	4	0	6.3314	--	--	2.05352	11.7428	--	0.324339	--	--
asRNA-sll1606-as	asRNA	1469448	1469513	66	+	2	0	0	4	2	3	3.18194	--	--	6.19216	4.42613	5.51208	1.94603	--	--
asRNA-slr1718-as	asRNA	1470808	1470861	54	-	8	9	6	6	2	4	15.6095	12.6877	16.3606	11.3912	5.42827	9.01346	0.729763	0.427838	0.550925
asRNA-slr1721-as	asRNA	1474030	1474102	73	-	7	15	19	20	24	14	10.054	15.5659	38.1368	27.9507	47.9498	23.2222	2.78005	3.08043	0.608917
asRNA-sll1598-as	asRNA	1482161	1482270	110	+	0	0	0	0	0	0	--	--	--	--	--	--	--	--	--
asRNA-sll1594-as	asRNA	1488167	1488258	92	+	11	36	44	20	34	35	12.5005	29.5581	69.8771	22.1148	53.7459	45.934	1.76912	1.81831	0.657354
asRNA-slr1727-as2	asRNA	1489420	1489553	134	-	1	3	5	3	4	4	0.777541	1.68533	5.43303	2.26968	4.32629	3.59183	2.91905	2.56703	0.66111
asRNA-slr1727-as	asRNA	1489645	1489709	65	-	0	1	1	0	0	1	--	1.16744	2.2581	--	--	1.86607	--	--	0.826388
asRNA-slr1729-as	asRNA	1495657	1495822	166	-	4	2	1	1	1	1	2.50698	0.905654	0.87587	0.609834	0.871814	0.723808	0.243254	0.962635	0.826388
asRNA-slr1731-as	asRNA	1498318	1498434	117	-	3	1	1	1	1	0	2.67447	0.644107	1.24585	0.867436	1.24008	--	0.324339	1.92527	--
asRNA-sll1586-as2	asRNA	1500980	1501040	61	+	2	1	3	1	4	1	3.4471	1.24527	7.22593	1.67704	9.58995	1.99047	0.486509	7.70108	0.275463
asRNA-sll1586-as	asRNA	1504239	1504334	96	+	10	23	21	13	18	15	10.8856	18.0892	31.9462	13.7694	27.2556	18.8571	1.26492	1.50673	0.590277
asRNA-slr0261-as3	asRNA	1510792	1510914	123	-	18	21	9	11	11	9	15.2576	12.861	10.6612	9.07252	12.97	8.81029	0.594622	1.00847	0.826388
asRNA-slr0261-as	asRNA	1510929	1511138	210	-	14	18	9	6	11	11	6.92718	6.43491	6.22329	2.88869	7.57101	6.2857	0.417007	1.17655	1.01003
asRNA-slr0261-as2	asRNA	1511069	1511141	73	-	0	0	0	0	0	0	--	--	--	--	--	--	--	--	--
asRNA-sll0247-as2	asRNA	1518034	1518208	175	+	1361	543	1824	2564	2511	2175	808.879	233.167	1514.95	1482.74	2075.89	1492.85	1.83308	8.90304	0.985413
asRNA-sll0247-as	asRNA	1518118	1518208	91	+	0	0	0	0	0	0	--	--	--	--	--	--	--	--	--
asRNA-slr0267-as	asRNA	1519871	1519999	129	-	24	36	23	20	40	30	19.3899	21.014	25.9682	15.7223	44.9529	27.991	0.810848	2.13919	1.0779
asRNA-slr0273-as	asRNA	1526997	1527106	110	-	4	3	3	5	0	0	3.79497	2.05642	3.97757	4.61571	--	--	1.21627	--	--
asRNA-sll0238-as	asRNA	1534256	1534300	45	+	2	5	4	2	7	1	4.70059	8.4905	13.138	4.57375	22.8851	2.71428	0.973017	2.69538	0.206597
asRNA-slr2083-as	asRNA	1542807	1542900	94	-	0	0	0	0	0	0	--	--	--	--	--	--	--	--	--
asRNA-slr2083-as2	asRNA	1542809	1542893	85	-	0	0	0	0	0	0	--	--	--	--	--	--	--	--	--
asRNA-slr2087-as	asRNA	1547898	1547917	20	-	6	5	2	7	3	0	32.6567	19.6622	15.2125	37.0715	22.713	--	1.13519	1.15516	--
asRNA-slr2088-as2	asRNA	1548808	1548836	29	-	7	4	3	2	5	1	25.8532	10.6738	15.4841	7.18732	25.6874	4.2653	0.278005	2.40659	0.275463
asRNA-slr2088-as	asRNA	1549005	1549061	57	-	28	45	26	17	24	12	51.7064	60.04	67.0979	30.5461	61.6497	25.5918	0.59076	1.02681	0.38141
asRNA-slr2089-as4	asRNA	1551881	1552070	190	-	3	1	1	2	2	1	1.64147	0.395325	0.764648	1.06479	1.52221	0.631896	0.648678	3.85054	0.826388
asRNA-slr2089-as3	asRNA	1551960	1552001	42	-	0	0	0	0	0	0	--	--	--	--	--	--	--	--	--
asRNA-slr2089-as2	asRNA	1552768	1552839	72	-	1	1	5	4	1	1	1.45652	1.05234	10.1774	5.66888	2.02605	1.68209	3.89207	1.92527	0.165278
asRNA-slr2089-as	asRNA	1552822	1552882	61	-	11	13	19	8	28	19	18.959	16.1886	45.7642	13.4163	67.1297	37.819	0.707649	4.14673	0.826388
asRNA-sll1985-as	asRNA	1553455	1553591	137	+	4	2	2	5	5	1	3.04156	1.09877	2.12527	3.69936	5.28858	0.87815	1.21627	4.81317	0.413194
asRNA-slr2098-as	asRNA	1564527	1564612	86	-	3	2	0	0	1	1	3.64987	1.75803	--	--	1.69234	1.40504	--	0.962635	--
asRNA-slr2098-as2	asRNA	1564879	1564992	114	-	2	4	2	1	3	1	1.83032	2.64483	2.55785	0.890465	3.81901	1.05689	0.486509	1.44395	0.413194
asRNA-slr2101-as	asRNA	1569486	1569553	68	-	1	5	1	1	5	0	1.54348	5.57585	2.15699	1.50183	10.735	--	0.973017	1.92527	--
asRNA-sll1973-as	asRNA	1576126	1576146	21	+	4	4	5	6	5	6	20.6826	14.9433	36.1296	30.1868	35.9623	35.8285	1.45953	2.40659	0.991665
asRNA-sll1424-as2	asRNA	1588048	1588175	128	+	28	44	37	25	41	17	22.7997	25.886	42.1038	19.8076	46.4395	15.9865	0.868765	1.794	0.379692
asRNA-sll1424-as	asRNA	1588558	1588576	19	+	17	9	4	18	19	11	97.6677	37.3582	32.1152	100.623	151.841	72.984	1.03025	4.06446	2.27257
asRNA-ssl2781-as	asRNA	1590297	1590364	68	+	5	9	14	1	2	6	7.71738	10.0365	30.1979	1.50183	4.29401	10.6951	0.194603	0.427838	0.354166
asRNA-slr1507-as	asRNA	1593508	1593573	66	-	5	2	5	10	8	4	7.95484	2.29897	11.1168	15.4804	17.7045	7.34944	1.94603	7.70108	0.66111
asRNA-slr1510-as	asRNA	1597303	1597359	57	-	3	10	9	9	6	5	5.53998	13.3422	23.2262	16.1715	15.4124	10.6632	2.91905	1.15516	0.459104
asRNA-sll1418-as	asRNA	1598922	1598945	24	+	25	31	26	20	26	17	112.405	100.705	163.369	87.4979	162.612	88.2731	0.778414	1.61474	0.54033
asRNA-slr1516-as	asRNA	1607379	1607448	70	-	398	651	699	375	567	331	596.498	704.933	1464.04	546.862	1182.07	572.91	0.916788	1.67685	0.391322
asRNA-ssr2554-as	asRNA	1609766	1609975	210	-	12	15	14	14	16	10	5.93758	5.36242	9.68067	6.74027	11.0124	5.71427	1.13519	2.05362	0.590277
asRNA-sll2001-as	asRNA	1618693	1618834	142	+	33	42	41	37	45	32	24.203	22.256	42.0231	26.4045	45.9093	27.1043	1.09096	2.06279	0.644986
asRNA-slr2111-as	asRNA	1625987	1626029	43	-	0	1	1	0	2	3	--	1.77896	3.44092	--	6.84996	8.5306	--	3.85054	2.47916
asRNA-slr2118-as	asRNA	1631703	1631746	44	-	4	3	4	1	3	1	9.6198	5.21277	13.4436	2.34006	10.036	2.7774	0.243254	1.92527	0.206597
asRNA-slr2125-as	asRNA	1637843	1637940	98	-	4	6	3	7	9	4	4.26445	4.62163	4.46965	7.26142	13.3468	4.92488	1.70278	2.8879	1.10185
asRNA-slr2126-as	asRNA	1638918	1639102	185	-	5	5	8	9	5	6	2.81013	2.03034	6.28341	4.92175	3.90895	3.8944	1.75143	1.92527	0.619791
asRNA-slr2128-as	asRNA	1641138	1641193	56	-	11	12	15	10	12	5	20.6826	16.3018	39.4141	18.295	31.3853	10.8571	0.884561	1.92527	0.275463
asRNA-slr2130-as2	asRNA	1644599	1644637	39	-	9	7	6	5	1	4	24.4925	13.7636	22.8187	13.2398	3.78551	12.5714	0.540565	0.275038	0.550925
asRNA-slr2130-as	asRNA	1644736	1644768	33	-	6	11	6	4	10	10	19.3899	25.6838	27.0972	12.5778	44.9529	37.3214	0.648678	1.75024	1.37731
asRNA-slr2131-as	asRNA	1646198	1646309	112	-	1	3	2	4	6	3	0.931648	2.01936	2.60394	3.62604	7.77564	3.22779	3.89207	3.85054	1.23958
asRNA-slr1322-as2	asRNA	1651562	1651657	96	-	0	0	0	0	0	0	--	--	--	--	--	--	--	--	--
asRNA-slr1322-as	asRNA	1651591	1651668	78	-	0	0	3	0	1	0	--	--	5.63059	--	1.86817	--	--	--	--
asRNA-slr1324-as	asRNA	1653698	1653837	140	-	11	22	20	13	12	11	8.18375	11.8256	20.794	9.41074	12.4186	9.45116	1.14993	1.05015	0.454513
asRNA-slr1325-as	asRNA	1658252	1658366	115	-	0	1	1	0	0	0	--	0.655407	1.26771	--	--	--	--	--	--
asRNA-sll1234-as2	asRNA	1659623	1659719	97	+	1	2	2	2	4	0	1.07722	1.55659	3.0108	2.0963	5.99372	--	1.94603	3.85054	--
asRNA-sll1234-as	asRNA	1659796	1659879	84	+	30	31	45	24	27	25	37.3782	27.9061	78.3534	29.0957	46.7943	35.9724	0.778414	1.67685	0.459104
asRNA-slr1327-as	asRNA	1660448	1660523	76	-	6	11	1	3	4	6	8.27303	10.9584	1.92691	4.0249	7.67196	9.55427	0.486509	0.700098	4.95833
asRNA-sll1228-as2	asRNA	1665227	1665346	120	+	6	10	5	4	7	4	5.2141	6.27869	6.07221	3.38227	8.46172	4.0144	0.648678	1.34769	0.66111
asRNA-sll1228-as	asRNA	1665833	1665906	74	+	7	7	11	5	7	2	9.9163	7.16459	21.7768	6.89195	13.7938	3.27201	0.695012	1.92527	0.150252
asRNA-slr1332-as	asRNA	1670753	1670837	85	-	7	13	8	4	7	9	8.61774	11.5633	13.7637	4.79155	11.9874	12.7959	0.55601	1.03668	0.929686
asRNA-sll1223-as	asRNA	1675655	1675750	96	+	6	3	3	1	4	1	6.53134	2.35947	4.56374	1.05918	6.05681	1.25714	0.16217	2.56703	0.275463
asRNA-ssr1375-as2	asRNA	1684595	1684660	66	-	50	79	72	23	35	48	79.5484	90.8092	160.082	35.6049	77.4573	88.1932	0.447588	0.852967	0.550925
asRNA-ssr1375-as	asRNA	1684674	1684710	37	-	13	20	16	10	15	9	37.3435	41.5091	64.2305	27.9507	59.9372	29.8571	0.748475	1.44395	0.464843
asRNA-slr0804-as	asRNA	1685111	1685178	68	-	10	14	19	2	9	9	15.4348	15.6124	40.9829	3.00366	19.323	16.0426	0.194603	1.23767	0.391447
asRNA-slr0806-as	asRNA	1686769	1686878	110	-	52	44	86	58	77	54	49.3346	30.1608	114.024	53.5423	101.618	59.1663	1.08529	3.36922	0.518895
asRNA-slr0807-as3	asRNA	1688229	1688411	183	-	9	12	10	4	8	10	5.11382	4.92636	7.94058	2.21148	6.32304	6.562	0.432452	1.28351	0.826388
asRNA-slr0807-as2	asRNA	1688564	1688637	74	-	1	1	2	0	0	1	1.41661	1.02351	3.95941	--	--	1.636	--	--	0.413194
asRNA-slr0807-as	asRNA	1688628	1688730	103	-	1	2	1	0	0	4	1.01385	1.46503	1.41685	--	--	4.68346	--	--	3.30555
asRNA-sll0814-as	asRNA	1696363	1696386	24	+	1	3	2	3	2	0	4.49621	9.74562	12.5668	13.1247	12.5086	--	2.91905	1.28351	--
asRNA-slr0813-as	asRNA	1699270	1699330	61	-	4	2	3	1	0	1	6.89419	2.49055	7.22593	1.67704	--	1.99047	0.243254	--	0.275463
asRNA-sll0812-as	asRNA	1700026	1700151	126	+	0	1	2	1	3	4	--	0.597731	2.3123	0.80498	3.45238	3.82171	--	5.77581	1.65278
asRNA-sll0812-as2	asRNA	1700413	1700471	59	+	6	13	2	3	6	1	10.6979	16.7468	4.9834	5.20461	14.881	2.05911	0.486509	0.888586	0.413194
asRNA-slr0817-as	asRNA	1704576	1704650	75	-	12	7	17	7	10	11	16.7697	7.06777	33.2002	9.51835	19.4391	17.7529	0.567593	2.75038	0.534721
asRNA-slr0823-as2	asRNA	1716346	1716369	24	-	4	9	10	8	5	3	17.9849	29.2369	62.8341	34.9991	31.2716	15.5776	1.94603	1.06959	0.247916
asRNA-slr0823-as	asRNA	1716625	1716713	89	-	16	15	13	6	12	10	18.8023	12.7358	21.3493	6.86063	19.6158	13.5714	0.364881	1.54022	0.635683
asRNA-sll1263-as	asRNA	1719599	1719661	63	+	8	17	13	12	10	9	13.3436	20.4868	30.3023	19.4753	23.2015	17.3364	1.45953	1.13251	0.572115
asRNA-sll1258-as	asRNA	1725174	1725243	70	+	5	1	6	3	3	2	7.49369	1.08285	12.5668	4.37489	6.25432	3.46169	0.58381	5.77581	0.275463
asRNA-sll1253-as	asRNA	1735880	1735918	39	+	3	2	0	0	4	1	8.16418	3.93244	--	--	15.142	3.14285	--	3.85054	--
asRNA-slr1344-as	asRNA	1738474	1738521	48	-	6	5	11	6	7	6	13.2016	7.94856	33.8235	12.8454	21.4244	15.2462	0.973017	2.69538	0.450757
asRNA-sll1247-as	asRNA	1748939	1749063	125	+	0	0	0	0	0	0	--	--	--	--	--	--	--	--	--
asRNA-slr1353-as	asRNA	1752233	1752301	69	-	1	0	2	0	2	0	1.52078	--	4.25054	--	4.23086	--	--	--	--
asRNA-sll1898-as	asRNA	1758700	1758738	39	+	3	1	3	3	1	0	8.16418	1.96622	11.4094	7.94388	3.78551	--	0.973017	1.92527	--
asRNA-sll1895-as2	asRNA	1766685	1766706	22	+	1	2	0	2	2	2	4.92442	7.11585	--	9.5831	13.6999	11.3741	1.94603	1.92527	--
asRNA-sll1895-as	asRNA	1766785	1766816	32	+	22	21	19	16	28	17	73.3898	50.6144	88.5759	51.9342	129.928	65.493	0.707649	2.56703	0.7394
asRNA-slr1963-as	asRNA	1767809	1767866	58	-	28	17	21	21	16	21	50.7993	22.2838	53.2437	37.0715	40.3787	43.9999	0.729763	1.81202	0.826388
asRNA-sll1894-as	asRNA	1769065	1769141	77	+	20	15	15	22	27	20	27.2139	14.7467	28.5234	29.1276	51.1043	31.4285	1.07032	3.46549	1.10185
asRNA-slr1968-as	asRNA	1773288	1773322	35	-	1	0	1	1	2	4	3.04156	--	4.25054	2.95949	8.46172	14.0504	0.973017	--	3.30555
asRNA-slr1969-as2	asRNA	1777910	1778002	93	-	2	2	5	6	5	4	2.24811	1.62427	7.85427	6.56234	7.81789	5.19254	2.91905	4.81317	0.66111
asRNA-slr1969-as	asRNA	1779558	1779612	55	-	6	2	0	1	9	0	11.4903	2.76728	--	1.86338	23.9749	--	0.16217	8.66371	--
asRNA-sll1888-as2	asRNA	1782616	1782692	77	+	3	3	1	2	2	4	4.08209	2.94933	1.90156	2.64796	3.78551	6.2857	0.648678	1.28351	3.30555
asRNA-sll1888-as	asRNA	1782709	1782759	51	+	8	6	16	6	9	6	16.5461	8.96597	46.2459	12.0747	25.8929	14.3314	0.729763	2.8879	0.309895
asRNA-sll1885-as2	asRNA	1787083	1787155	73	+	2	2	6	7	9	2	2.87258	2.07546	12.0432	9.78275	17.9812	3.31745	3.40556	8.66371	0.275463
asRNA-sll1885-as	asRNA	1788279	1788478	200	+	13	21	26	10	10	14	6.75562	7.88465	18.8818	5.05641	7.22861	8.40199	0.748475	0.916795	0.444978
asRNA-slr1975-as	asRNA	1793772	1793880	109	-	7	5	5	4	3	2	6.70269	3.45909	6.69067	3.72676	3.99581	2.21164	0.55601	1.15516	0.330555
asRNA-sll1879-as	asRNA	1796238	1796275	38	+	6	8	6	5	7	3	16.7697	16.1549	23.4354	13.5976	27.2147	9.68338	0.810848	1.68461	0.413194
asRNA-sll1878-as	asRNA	1797544	1797620	77	+	6	14	11	13	4	9	8.16418	13.7636	20.9172	17.2117	7.57101	14.1428	2.1082	0.550077	0.676135
asRNA-sll1874-as	asRNA	1805499	1805642	144	+	40	29	22	6	3	4	28.9267	15.1523	22.2336	4.22192	3.01782	3.34065	0.145953	0.199166	0.150252
asRNA-sll1867-as	asRNA	1820016	1820089	74	+	10	14	19	17	32	23	14.1661	14.3292	37.6144	23.4326	63.0572	37.6281	1.65413	4.40062	1.00036
asRNA-ssl2717-as	asRNA	1821802	1821930	129	+	6	14	6	7	10	5	4.84748	8.17211	6.77431	5.50279	11.2382	4.66517	1.13519	1.37519	0.688656
asRNA-sll1389-as	asRNA	1822664	1822734	71	+	3	5	2	2	6	5	4.43198	5.33689	4.1291	2.87493	12.3299	8.5306	0.648678	2.31032	2.06597
asRNA-slr1467-as	asRNA	1826143	1826249	107	-	11	22	14	14	12	12	10.7315	15.5072	19.0874	13.2898	16.2848	13.5202	1.23839	1.05015	0.708332
asRNA-slr1470-as	asRNA	1827642	1827662	21	-	61	94	65	76	71	62	315.409	351.167	469.685	382.366	510.665	370.228	1.21228	1.45419	0.788247
asRNA-slr1476-as	asRNA	1834423	1834534	112	-	2	4	2	6	6	4	1.8633	2.69248	2.60394	5.43906	7.77564	4.30372	2.91905	2.8879	1.65278
asRNA-slr1476-as2	asRNA	1834975	1835040	66	-	67	66	115	53	62	51	106.595	75.8659	255.687	82.0461	137.21	93.7053	0.7697	1.80859	0.366485
asRNA-sll1376-as	asRNA	1840530	1840646	117	+	7	7	8	7	9	4	6.24043	4.50875	9.9668	6.07205	11.1607	4.11822	0.973017	2.47535	0.413194
asRNA-sll1374-as	asRNA	1841974	1842121	148	+	7	14	3	1	9	5	4.92442	7.11585	2.94936	0.684507	8.8071	4.06219	0.139002	1.23767	1.37731
asRNA-sll1372-as	asRNA	1844162	1844252	91	+	5	6	4	5	5	5	5.74516	4.9811	6.42305	5.59014	7.99163	6.63491	0.973017	1.60439	1.03298
asRNA-sll1370-as	asRNA	1845779	1845911	133	+	23	17	19	17	21	23	18.0189	9.62257	20.8019	12.959	22.8851	20.8095	0.719187	2.37827	1.00036
asRNA-sll1369-as	asRNA	1847121	1847180	60	+	19	19	11	13	17	13	33.3025	24.0612	26.9441	22.1711	41.4481	26.3147	0.665749	1.72261	0.97664
asRNA-sll1182-as	asRNA	1848351	1848386	36	+	2	1	0	1	1	3	5.90931	2.13476	--	2.87493	4.10998	10.2367	0.486509	1.92527	--
asRNA-sll1181-as	asRNA	1848993	1849045	53	+	10	4	5	7	11	8	19.8871	5.74742	13.896	13.5453	30.4296	18.3736	0.681112	5.29449	1.32222
asRNA-sll1178-as	asRNA	1857194	1857280	87	+	6	6	2	5	7	3	7.21485	5.21277	3.3609	5.85015	11.7087	4.1661	0.810848	2.24615	1.23958
asRNA-slr1267-as	asRNA	1859287	1859401	115	-	3	4	8	2	6	3	2.72139	2.62163	10.1417	1.76531	7.57101	3.14285	0.648678	2.8879	0.309895
asRNA-slr1270-as	asRNA	1862425	1862469	45	-	6	6	5	10	10	11	14.1018	10.1886	16.4226	22.8688	32.693	29.8571	1.6217	3.20878	1.81805
asRNA-slr1277-as3	asRNA	1869844	1869961	118	-	12	14	14	11	14	11	10.6065	8.94043	17.2928	9.46024	17.2127	11.2283	0.891932	1.92527	0.649305
asRNA-slr1277-as2	asRNA	1870015	1870072	58	-	3	13	5	7	4	7	5.44278	17.0406	12.6771	12.3572	10.0947	14.6666	2.27037	0.592391	1.15694
asRNA-slr1277-as	asRNA	1870611	1870741	131	-	29	42	42	35	40	34	23.069	24.1392	46.6906	27.0907	44.2613	31.2351	1.17433	1.83359	0.668981
asRNA-sll1434-as	asRNA	1905392	1905415	24	+	16	29	48	22	28	21	71.9394	94.2077	301.604	96.2476	175.121	109.043	1.3379	1.85888	0.361545
asRNA-sll1432-as	asRNA	1907672	1907811	140	+	8	7	2	6	5	7	5.95182	3.7627	2.0794	4.34342	5.17443	6.01438	0.729763	1.37519	2.89236
asRNA-slr1534-as	asRNA	1909310	1909424	115	-	5	9	6	6	19	8	4.53565	5.89867	7.60624	5.29592	23.9749	8.38094	1.16762	4.06446	1.10185
asRNA-sll1104-as	asRNA	1912156	1912268	113	+	25	11	25	13	16	10	23.0832	7.33822	32.2586	11.6794	20.5499	10.6632	0.505969	2.80039	0.330555
asRNA-slr1163-as	asRNA	1927522	1927553	32	-	7	4	0	1	3	2	23.3513	9.64083	--	3.24589	13.9209	7.70505	0.139002	1.44395	--
asRNA-slr1164-as	asRNA	1929467	1929657	191	-	148	173	212	98	90	51	80.5532	68.0313	161.252	51.9	68.1391	32.0571	0.644295	1.00159	0.198801
asRNA-slr1166-as	asRNA	1932539	1932628	90	-	10	10	10	12	13	6	11.6194	8.3951	16.238	13.5671	21.0117	8.05135	1.16762	2.50285	0.495833
asRNA-slr1171-as	asRNA	1938937	1938973	37	-	4	3	5	1	4	4	11.4903	6.22637	20.072	2.79507	15.9833	13.2698	0.243254	2.56703	0.66111
asRNA-slr1173-as	asRNA	1943186	1943233	48	-	5	15	14	10	16	11	11.0014	23.8457	43.0481	21.409	48.97	27.9513	1.94603	2.05362	0.649305
asRNA-slr1174-as	asRNA	1945221	1945346	126	-	8	9	47	9	21	5	6.61843	5.37958	54.339	7.24482	24.1667	4.77713	1.09464	4.4923	0.0879136
asRNA-slr1673-as	asRNA	1954062	1954113	52	-	0	3	0	3	0	0	--	4.39508	--	5.91897	--	--	--	--	--
asRNA-sll1556-as	asRNA	1980006	1980092	87	+	8	1	7	3	6	11	9.6198	0.868796	11.7631	3.51009	10.036	15.2757	0.364881	11.5516	1.29861
asRNA-slr1691-as2	asRNA	1984130	1984212	83	-	1	1	3	3	1	0	1.26113	0.911176	5.28726	3.68131	1.75426	--	2.91905	1.92527	--
asRNA-slr1691-as	asRNA	1984904	1984993	90	-	29	50	27	20	24	32	33.6963	41.9755	43.8427	22.6118	38.7908	42.9405	0.671046	0.924129	0.979423
asRNA-slr1697-as	asRNA	1992429	1992488	60	-	17	19	14	16	15	11	29.7969	24.0612	34.2925	27.2875	36.5718	22.2663	0.915781	1.51995	0.649305
asRNA-sll0921-as	asRNA	1994084	1994239	156	+	33	52	43	27	36	12	22.0169	25.0662	40.0922	17.5278	33.4101	9.24606	0.796105	1.33288	0.23062
asRNA-sll0920-as3	asRNA	1995552	1995660	109	+	5	8	8	18	15	13	4.78763	5.53455	10.7051	16.7704	19.9791	14.3756	3.50286	3.60988	1.34288
asRNA-sll0920-as2	asRNA	1995697	1995755	59	+	1	0	0	2	1	0	1.78298	--	--	3.46974	2.48016	--	1.94603	--	--
asRNA-sll0920-as	asRNA	1996990	1997067	78	+	7	5	5	7	5	11	9.40117	4.85172	9.38432	9.1475	9.34086	17.0612	0.973017	1.92527	1.81805
asRNA-slr0935-as	asRNA	1997913	1998007	95	-	25	22	25	15	17	26	27.5034	17.4868	38.4358	16.0568	26.0153	33.0334	0.58381	1.48771	0.859443
asRNA-slr0936-as2	asRNA	1999095	1999127	33	-	0	2	2	4	2	0	--	4.66978	9.03241	12.5778	8.99058	--	--	1.92527	--
asRNA-slr0936-as	asRNA	1999226	1999326	101	-	4	5	9	4	7	7	4.13652	3.73582	13.0067	4.0249	10.0694	8.35998	0.973017	2.69538	0.642746
asRNA-slr0949-as	asRNA	2017849	2017912	64	-	0	1	2	0	1	2	--	1.18598	4.58789	--	2.28332	3.79138	--	1.92527	0.826388
asRNA-sll0909-as	asRNA	2020804	2020971	168	+	5	7	6	4	3	2	3.09619	3.13183	5.19228	2.41012	2.58412	1.43028	0.778414	0.825115	0.275463
asRNA-slr0953-as	asRNA	2023788	2023934	147	-	2	5	5	4	5	3	1.41661	2.55878	4.94926	2.75678	4.92634	2.45401	1.94603	1.92527	0.495833
asRNA-sll0905-as	asRNA	2028153	2028233	81	+	2	2	5	5	4	3	2.58532	1.86791	9.03241	6.28891	7.19246	4.47856	2.43254	3.85054	0.495833
asRNA-sll1540-as	asRNA	2033129	2033270	142	+	122	104	200	96	242	180	89.4778	55.11	204.991	68.509	246.89	152.462	0.765653	4.47995	0.743749
asRNA-slr1624-as	asRNA	2036655	2036744	90	-	29	54	48	51	66	68	33.6963	45.3336	77.9426	57.6601	106.675	91.2486	1.71117	2.35311	1.17072
asRNA-slr1626-as	asRNA	2039302	2039320	19	-	3	2	5	2	7	4	17.2355	8.30183	40.144	11.1803	55.9414	26.5396	0.648678	6.73844	0.66111
asRNA-sll1534-as	asRNA	2044579	2044642	64	+	11	7	10	10	4	3	18.0562	8.30183	22.9394	15.9718	9.13329	5.68706	0.884561	1.10015	0.247916
asRNA-ssl2982-as	asRNA	2048078	2048158	81	+	44	58	84	44	109	56	56.8771	54.1694	151.744	55.3424	195.995	83.5998	0.973017	3.61818	0.550925
asRNA-slr1636-as	asRNA	2049584	2049646	63	-	0	0	0	0	1	0	--	--	--	--	2.32015	--	--	--	--
asRNA-sll1531-as	asRNA	2052544	2052592	49	+	5	3	3	1	4	1	10.7722	4.66978	9.03241	2.0963	11.9874	2.48809	0.194603	2.56703	0.275463
asRNA-sll1528-as2	asRNA	2055171	2055208	38	+	4	4	4	5	1	0	11.1798	8.07745	15.6236	13.5976	3.88782	--	1.21627	0.481317	--
asRNA-sll1528-as	asRNA	2055328	2055382	55	+	5	7	9	5	5	4	9.57527	9.68546	24.0864	9.3169	13.3194	8.84654	0.973017	1.37519	0.367283
asRNA-sll1527-as	asRNA	2058371	2058459	89	+	1	0	2	6	2	0	1.17515	--	3.28451	6.86063	3.2693	--	5.8381	--	--
asRNA-slr1641-as	asRNA	2063839	2063865	27	-	3	3	8	0	2	5	11.9323	8.62113	44.4672	--	11.0653	22.967	--	1.28351	0.516492
asRNA-sll1525-as	asRNA	2065963	2066032	70	+	47	54	43	28	32	33	70.4407	58.4737	90.0623	40.8323	66.7127	57.1179	0.57967	1.1409	0.634205
asRNA-sll1524-as	asRNA	2068880	2068992	113	+	9	15	13	9	9	18	8.30996	10.0067	16.7745	8.08574	11.5593	19.1938	0.973017	1.15516	1.14423
asRNA-slr1646-as	asRNA	2071873	2071901	29	-	5	12	9	8	13	22	18.4666	32.0213	46.4524	28.7493	66.7872	93.8366	1.55683	2.08571	2.02006
asRNA-slr1647-as	asRNA	2072830	2072873	44	-	1	4	3	2	1	1	2.40495	6.95037	10.0827	4.68012	3.34533	2.7774	1.94603	0.481317	0.275463
asRNA-ssr2755-as	asRNA	2075019	2075065	47	-	17	37	18	17	19	9	38.2178	60.098	56.5507	37.1866	59.416	23.3664	0.973017	0.988652	0.413194
asRNA-sll1521-as	asRNA	2077493	2077564	72	+	1	3	3	3	5	4	1.45652	3.15703	6.10642	4.25166	10.1302	6.72836	2.91905	3.20878	1.10185
asRNA-slr0442-as	asRNA	2081592	2081727	136	-	16	9	16	15	13	11	12.2563	4.9811	17.1281	11.1803	13.8522	9.7312	0.912204	2.78094	0.568142
asRNA-slr0442-as2	asRNA	2081611	2081672	62	-	0	0	0	0	0	0	--	--	--	--	--	--	--	--	--
asRNA-slr0442-as3	asRNA	2082173	2082366	194	-	86	74	59	79	92	41	46.0804	28.6477	44.1792	41.1875	68.5706	25.3708	0.893818	2.39358	0.574269
asRNA-ssr0761-as	asRNA	2085943	2086003	61	-	11	8	3	5	7	6	18.959	9.96219	7.22593	8.38521	16.7824	11.9428	0.442281	1.68461	1.65278
asRNA-slr0444-as	asRNA	2090002	2090056	55	-	2	3	3	0	4	3	3.83011	4.15091	8.02881	--	10.6555	6.63491	--	2.56703	0.826388
asRNA-sll0421-as	asRNA	2093970	2094049	80	+	7	5	14	5	13	8	9.16317	4.72889	25.6109	6.36851	23.6714	12.094	0.695012	5.0057	0.472222
asRNA-slr0445-as	asRNA	2095676	2095783	108	-	7	5	4	3	11	4	6.76533	3.49142	5.40256	2.82119	14.7882	4.46461	0.417007	4.23559	0.826388
asRNA-sll0274-as	asRNA	2102232	2102334	103	+	5	4	6	3	5	1	5.06926	2.93006	8.50109	2.95949	7.05143	1.17087	0.58381	2.40659	0.137731
asRNA-sll0271-as	asRNA	2105153	2105240	88	+	8	5	2	6	11	8	9.50923	4.29405	3.32227	6.93948	18.1878	10.9819	0.729763	4.23559	3.30555
asRNA-sll0267-as	asRNA	2114204	2114236	33	+	1	3	4	1	2	3	3.23165	7.00466	18.0648	3.14445	8.99058	11.1964	0.973017	1.28351	0.619791
asRNA-sll0267-as2	asRNA	2115240	2115306	67	+	3	7	3	6	5	4	4.70059	7.92447	6.56902	9.1475	10.8977	7.23808	1.94603	1.37519	1.10185
asRNA-sll0263-as	asRNA	2119696	2119748	53	+	3	6	5	2	2	1	5.96613	8.62113	13.896	3.8701	5.53266	2.2967	0.648678	0.641756	0.165278
asRNA-sll0257-as	asRNA	2133990	2134042	53	+	0	0	1	0	0	1	--	--	2.7792	--	--	2.2967	--	--	0.826388
asRNA-slr0293-as	asRNA	2134085	2134192	108	-	9	8	4	6	8	5	8.69828	5.58627	5.40256	5.64238	10.7551	5.58076	0.648678	1.92527	1.03298
asRNA-sll0364-as	asRNA	2139093	2139228	136	+	3	8	5	4	8	7	2.29806	4.42764	5.35254	2.98141	8.5244	6.19258	1.29736	1.92527	1.15694
asRNA-slr0394-as	asRNA	2140198	2140242	45	-	10	33	29	19	34	38	23.5029	56.0373	95.2508	43.4506	111.156	103.143	1.84873	1.98361	1.08285
asRNA-slr0398-as	asRNA	2147790	2147814	25	-	8	10	6	5	8	4	34.471	31.1318	36.1296	20.963	47.9498	19.9047	0.608136	1.54022	0.550925
asRNA-slr0404-as	asRNA	2152857	2152960	104	-	15	16	22	13	21	22	15.0601	11.6064	30.868	12.6999	29.3285	25.509	0.843282	2.52692	0.826388
asRNA-sll0354-as	asRNA	2156403	2156491	89	+	2	0	3	1	2	0	2.35029	--	4.92677	1.14344	3.2693	--	0.486509	--	--
asRNA-slr0408-as4	asRNA	2162257	2162318	62	-	1	1	0	1	1	1	1.69529	1.22486	--	1.64955	2.35818	1.95784	0.973017	1.92527	--
asRNA-slr0408-as	asRNA	2163130	2163252	123	-	2	1	1	4	2	2	1.69529	0.61243	1.18458	3.2991	2.35818	1.95784	1.94603	3.85054	1.65278
asRNA-slr0408-as3	asRNA	2167241	2167334	94	-	4	2	5	5	4	2	4.44787	1.6068	7.76981	5.40981	6.18706	2.56835	1.21627	3.85054	0.330555
asRNA-slr0408-as2	asRNA	2170781	2170922	142	-	8	4	2	4	3	0	5.8674	2.11961	2.04991	2.85454	3.06062	--	0.486509	1.44395	--
asRNA-slr0143-as2	asRNA	2173373	2173472	100	-	1	4	1	1	2	0	1.04457	3.01885	1.45978	1.01639	2.90605	--	0.973017	0.962635	--
asRNA-slr0143-as	asRNA	2176254	2176289	36	-	12	16	9	7	9	5	35.4558	34.1561	37.1619	20.1245	36.9898	17.0612	0.567593	1.08296	0.459104
asRNA-slr0144-as	asRNA	2177008	2177093	86	-	40	56	42	35	35	11	48.6649	49.2249	71.4092	41.4328	59.232	15.4554	0.85139	1.20329	0.216435
asRNA-slr0145-as	asRNA	2177745	2177855	111	-	64	89	63	32	41	14	60.1675	60.4524	82.7697	29.272	53.6165	15.2	0.486509	0.886922	0.183642
asRNA-slr0151-as	asRNA	2180933	2180981	49	-	13	13	9	13	7	7	28.0077	20.2357	27.0972	27.2519	20.978	17.4166	0.973017	1.03668	0.642746
asRNA-slr0152-as	asRNA	2183356	2183382	27	-	1	3	3	5	4	2	3.97742	8.62113	16.6752	19.3505	22.1307	9.1868	4.86509	2.56703	0.550925
asRNA-sll0148-as	asRNA	2187287	2187399	113	+	2	2	3	4	5	3	1.84666	1.33422	3.87103	3.59366	6.42184	3.19897	1.94603	4.81317	0.826388
asRNA-sll0145-as	asRNA	2192397	2192455	59	+	80	103	103	89	99	72	142.638	132.686	256.645	154.404	245.536	148.256	1.08248	1.8505	0.577669
asRNA-sll0142-as	asRNA	2198126	2198146	21	+	1	0	3	2	2	3	5.17064	--	21.6778	10.0623	14.3849	17.9143	1.94603	--	0.826388
asRNA-slr1924-as2	asRNA	2212994	2213054	61	-	2	3	3	8	5	2	3.4471	3.73582	7.22593	13.4163	11.9874	3.98094	3.89207	3.20878	0.550925
asRNA-slr1924-as	asRNA	2213706	2213745	40	-	16	14	8	15	22	15	42.4258	26.8213	29.6448	38.701	81.1457	45.934	0.912204	3.02542	1.54948
asRNA-sll1864-as2	asRNA	2217424	2217515	92	+	2	0	2	0	0	1	2.27281	--	3.17623	--	--	1.3124	--	--	0.413194
asRNA-slr1926-as3	asRNA	2219258	2219315	58	-	26	30	25	24	30	14	47.1708	39.3244	63.3853	42.3674	75.7101	29.3333	0.89817	1.92527	0.462777
asRNA-slr1926-as	asRNA	2219639	2219787	149	-	1	0	3	0	1	2	0.698736	--	2.92943	--	0.971954	1.6139	--	--	0.550925
asRNA-slr1926-as2	asRNA	2219655	2219776	122	-	0	0	0	0	0	0	--	--	--	--	--	--	--	--	--
asRNA-slr1928-as	asRNA	2221462	2221579	118	-	147	326	235	62	106	62	129.929	208.184	290.272	53.3213	130.325	63.2868	0.410388	0.626008	0.218026
asRNA-slr1929-as	asRNA	2221605	2221760	156	-	32	66	37	16	6	11	21.3498	31.8147	34.498	10.3868	5.56836	8.47556	0.486509	0.175024	0.245683
asRNA-slr1930-as	asRNA	2222249	2222268	20	-	98	136	130	22	49	21	533.393	534.812	988.811	116.51	370.98	132	0.218432	0.693663	0.133493
asRNA-slr1931-as	asRNA	2223417	2223461	45	-	22	8	10	13	12	8	51.7064	13.5848	32.8451	29.7294	39.2316	21.7142	0.574965	2.8879	0.66111
asRNA-sll1860-as	asRNA	2226665	2226800	136	+	0	1	0	0	0	0	--	0.553455	--	--	--	--	--	--	--
asRNA-sll1851-as	asRNA	2235238	2235352	115	+	7	4	3	9	3	6	6.34991	2.62163	3.80312	7.94388	3.78551	6.2857	1.25102	1.44395	1.65278
asRNA-slr1938-as	asRNA	2237238	2237274	37	-	11	4	4	7	6	7	31.5984	8.30183	16.0576	19.5655	23.9749	23.2222	0.619193	2.8879	1.44618
asRNA-slr1939-as	asRNA	2239565	2239607	43	-	0	1	0	0	3	2	--	1.77896	--	--	10.2749	5.68706	--	5.77581	--
asRNA-slr1942-as	asRNA	2244779	2244914	136	-	10	14	7	11	11	11	7.66021	7.74837	7.49355	8.19887	11.7211	9.7312	1.07032	1.51271	1.29861
asRNA-slr1944-as	asRNA	2247235	2247331	97	-	6	3	2	4	5	5	6.46331	2.33489	3.0108	4.19261	7.49215	6.22023	0.648678	3.20878	2.06597
asRNA-ssr3307-as	asRNA	2250479	2250620	142	-	31	39	51	47	36	44	22.7362	20.6662	52.2727	33.5408	36.7275	37.2684	1.47522	1.77717	0.712962
asRNA-slr0993-as	asRNA	2261776	2261867	92	-	5	23	19	16	33	47	5.68203	18.8844	30.1742	17.6919	52.1651	61.6828	3.11366	2.76234	2.04422
asRNA-slr0993-as2	asRNA	2262163	2262294	132	-	56	50	157	48	141	104	44.207	28.5177	173.202	36.8693	154.83	94.8133	0.834015	5.42926	0.547416
asRNA-sll0944-as	asRNA	2267081	2267154	74	+	4	6	7	7	9	5	5.66646	6.14108	13.8579	9.64874	17.7348	8.18002	1.70278	2.8879	0.590277
asRNA-slr0320-as	asRNA	2269033	2269144	112	-	17	18	19	20	19	17	15.838	12.1162	24.7374	18.1302	24.6228	18.2908	1.14473	2.03223	0.7394
asRNA-slr0320-as4	asRNA	2269035	2269077	43	-	0	0	0	0	0	0	--	--	--	--	--	--	--	--	--
asRNA-slr0320-as2	asRNA	2269035	2269131	97	-	0	0	0	0	0	0	--	--	--	--	--	--	--	--	--
asRNA-slr0320-as3	asRNA	2269097	2269137	41	-	0	0	0	0	0	0	--	--	--	--	--	--	--	--	--
asRNA-sll0306-as	asRNA	2270192	2270348	157	+	212	173	580	293	422	272	140.535	82.8586	537.312	188.99	389.131	208.234	1.34478	4.69632	0.387547
asRNA-slr0322-as	asRNA	2274334	2274373	40	-	7	22	3	18	13	6	18.5613	42.1477	11.1168	46.4412	47.9498	18.3736	2.50204	1.13766	1.65278
asRNA-sll0300-as	asRNA	2280495	2280634	140	+	3	1	1	3	0	5	2.23193	0.537528	1.0397	2.17171	--	4.29598	0.973017	--	4.13194
asRNA-slr0326-as	asRNA	2281036	2281081	46	-	1	2	0	1	3	2	2.29806	3.32073	--	2.23606	9.58995	5.30793	0.973017	2.8879	--
asRNA-slr0327-as	asRNA	2282907	2283043	137	-	3	4	3	5	5	9	2.28117	2.19754	3.18791	3.69936	5.28858	7.90335	1.6217	2.40659	2.47916
asRNA-sll0297-as	asRNA	2286046	2286098	53	+	5	7	6	3	1	1	9.94355	10.058	16.6752	5.80515	2.76633	2.2967	0.58381	0.275038	0.137731
asRNA-ssl0564-as	asRNA	2286834	2286926	93	+	22	15	8	8	10	5	24.7292	12.182	12.5668	8.74979	15.6358	6.49067	0.353824	1.28351	0.516492
asRNA-slr0331-as	asRNA	2287837	2288006	170	-	5	12	8	8	7	4	3.05955	5.30531	6.84111	4.7632	5.95825	2.82671	1.55683	1.12307	0.413194
asRNA-slr0331-as2	asRNA	2289426	2289630	205	-	115	110	128	73	176	53	58.2965	40.2883	90.6783	36.0071	124.105	31.028	0.617654	3.08043	0.342176
asRNA-sll0295-as2	asRNA	2291622	2291658	37	+	7	6	18	12	8	20	20.1081	12.4527	72.2593	33.5408	31.9665	66.3491	1.66803	2.56703	0.918209
asRNA-sll0295-as	asRNA	2291819	2291867	49	+	2	4	2	0	0	0	4.30887	6.22637	6.02161	--	--	--	--	--	--
asRNA-slr0338-as	asRNA	2299180	2299308	129	-	7	9	9	8	10	6	5.65539	5.2535	10.1615	6.28891	11.2382	5.5982	1.11202	2.13919	0.550925
asRNA-ssl0318-as	asRNA	2302494	2302555	62	+	2	3	3	2	1	3	3.39059	3.67458	7.10747	3.2991	2.35818	5.87352	0.973017	0.641756	0.826388
asRNA-slr0171-as	asRNA	2303504	2303544	41	-	13	11	7	5	7	2	33.6092	20.547	25.2907	12.5778	25.1736	5.97142	0.374237	1.22517	0.236111
asRNA-sll0177-as	asRNA	2305662	2305779	118	+	3	0	2	3	1	6	2.65161	--	2.4704	2.58006	1.22948	6.12453	0.973017	--	2.47916
asRNA-sll0174-as2	asRNA	2308773	2308832	60	+	0	1	0	2	1	2	--	1.26638	--	3.41093	2.43812	4.04842	--	1.92527	--
asRNA-sll0174-as	asRNA	2308913	2308962	50	+	1	2	2	1	1	0	2.11047	3.04965	5.89872	2.05352	2.9357	--	0.973017	0.962635	--
asRNA-sll0170-as	asRNA	2314615	2314722	108	+	14	25	30	14	38	27	13.5307	17.4571	40.5192	13.1656	51.0866	30.1361	0.973017	2.92641	0.743749
asRNA-sll0163-as2	asRNA	2321193	2321244	52	+	4	10	6	2	8	4	8.11082	14.6503	17.0022	3.94598	22.5646	9.36693	0.486509	1.54022	0.550925
asRNA-sll0163-as	asRNA	2322089	2322225	137	+	9	13	15	11	13	8	6.8435	7.14201	15.9395	8.13859	13.7503	7.0252	1.18924	1.92527	0.44074
asRNA-sll0156-as	asRNA	2334998	2335037	40	+	21	15	12	19	29	14	55.6839	28.7371	44.4672	49.0212	106.965	42.8717	0.880349	3.72219	0.964119
asRNA-slr0359-as3	asRNA	2340869	2340924	56	-	12	8	20	10	11	2	22.5628	10.8678	52.5522	18.295	28.7699	4.34285	0.810848	2.64725	0.0826388
asRNA-slr0359-as2	asRNA	2340892	2341049	158	-	44	38	41	28	22	10	28.982	18.0842	37.7405	17.9454	20.1572	7.6069	0.619193	1.11463	0.201558
asRNA-slr0359-as	asRNA	2341767	2341837	71	-	8	7	7	4	2	1	11.8186	7.47164	14.4519	5.74986	4.10998	1.70612	0.486509	0.550077	0.118055
asRNA-slr0366-as	asRNA	2363616	2363749	134	-	5	1	2	4	3	1	3.8877	0.561778	2.17321	3.02624	3.24472	0.897957	0.778414	5.77581	0.413194
asRNA-slr0369-as2	asRNA	2366342	2366475	134	-	8	9	8	6	5	8	6.22032	5.056	8.69284	4.53936	5.40787	7.18366	0.729763	1.06959	0.826388
asRNA-slr0369-as	asRNA	2367358	2367431	74	-	3	6	3	0	1	3	4.24984	6.14108	5.93912	--	1.97054	4.90801	--	0.320878	0.826388
asRNA-slr0370-as	asRNA	2370454	2370515	62	-	30	31	31	30	28	23	50.8588	37.9706	73.4438	49.4865	66.0292	45.0304	0.973017	1.73895	0.613126
asRNA-sll0337-as	asRNA	2371729	2371829	101	+	5	8	4	0	3	2	5.17064	5.97731	5.78074	--	4.31548	2.38857	--	0.721976	0.413194
asRNA-sll0336-as	asRNA	2372362	2372383	22	+	4	4	1	5	2	2	19.6977	14.2317	6.88183	23.9577	13.6999	11.3741	1.21627	0.962635	1.65278
asRNA-slr0378-as	asRNA	2379734	2379784	51	-	5	5	1	5	3	2	10.3413	7.47164	2.89037	10.0623	8.63096	4.77713	0.973017	1.15516	1.65278
asRNA-slr0380-as	asRNA	2382501	2382582	82	-	12	7	10	14	18	17	15.3204	6.45698	17.8418	17.3915	31.9665	25.0652	1.13519	4.95069	1.40486
asRNA-slr0770-as2	asRNA	2394351	2394384	34	-	4	9	7	9	9	3	12.5349	20.3772	30.6554	27.4425	39.2316	10.8571	2.18929	1.92527	0.354166
asRNA-slr0770-as	asRNA	2394488	2394607	120	-	0	1	1	0	3	1	--	0.627869	1.21444	--	3.62645	1.0036	--	5.77581	0.826388
asRNA-slr0771-as	asRNA	2394638	2394740	103	-	6	6	6	4	5	1	6.08311	4.39508	8.50109	3.94598	7.05143	1.17087	0.648678	1.60439	0.137731
asRNA-sll0767-as	asRNA	2404983	2405067	85	+	3	4	2	3	1	2	3.69332	3.55793	3.44092	3.59366	1.71249	2.84353	0.973017	0.481317	0.826388
asRNA-ssl1426-as2	asRNA	2405099	2405158	60	+	132	149	159	132	108	149	231.364	188.691	389.465	225.122	263.317	301.607	0.973017	1.3955	0.774414
asRNA-ssl1426-as	asRNA	2405322	2405340	19	+	9	8	7	6	8	7	51.7064	33.2073	56.2016	33.5408	63.933	46.4444	0.648678	1.92527	0.826388
asRNA-sll0765-as3	asRNA	2406492	2406575	84	+	16	39	13	18	21	16	19.935	35.1077	22.6354	21.8218	36.3956	23.0223	1.09464	1.03668	1.01709
asRNA-sll0765-as2	asRNA	2406945	2406994	50	+	1	1	1	1	1	1	2.11047	1.52483	2.94936	2.05352	2.9357	2.43731	0.973017	1.92527	0.826388
asRNA-sll0765-as	asRNA	2406953	2407045	93	+	0	0	0	0	0	0	--	--	--	--	--	--	--	--	--
asRNA-sll0764-as	asRNA	2407493	2407562	70	+	28	37	21	25	29	28	41.9647	40.0653	43.9839	36.4574	60.4584	48.4637	0.868765	1.50899	1.10185
asRNA-sll0763-as	asRNA	2409129	2409193	65	+	14	9	19	25	25	26	22.6216	10.507	42.9039	39.3057	56.1911	48.5178	1.73753	5.34797	1.13085
asRNA-sll0760-as	asRNA	2410024	2410066	43	+	6	16	6	7	8	11	14.7733	28.4634	20.6455	16.7704	27.3999	31.2789	1.13519	0.962635	1.51504
asRNA-slr0780-as	asRNA	2414747	2414823	77	-	173	223	164	118	173	98	235.4	219.234	311.856	156.23	327.446	154	0.663677	1.49359	0.493817
asRNA-sll0756-as	asRNA	2415601	2415694	94	+	2	12	3	2	9	6	2.22393	9.64083	4.66189	2.16393	13.9209	7.70505	0.973017	1.44395	1.65278
asRNA-sll0754-as	asRNA	2416782	2416913	132	+	50	90	82	47	80	50	39.4706	51.3319	90.462	36.1012	87.8469	45.5833	0.914636	1.71135	0.503895
asRNA-sll0753-as	asRNA	2417572	2417651	80	+	6	12	5	3	4	4	7.85414	11.3493	9.14674	3.82111	7.28351	6.047	0.486509	0.641756	0.66111
asRNA-sll0752-as	asRNA	2418451	2418549	99	+	10	10	10	8	13	13	10.5523	7.62413	14.7468	8.21408	19.082	15.8425	0.778414	2.50285	1.0743
asRNA-sll0750-as	asRNA	2422099	2422354	256	+	17	21	18	16	18	7	6.89419	6.15312	10.2013	6.31357	10.1541	3.27843	0.915781	1.65023	0.321373
asRNA-sll0325-as	asRNA	2426882	2426970	89	+	5	2	1	1	1	4	5.87573	1.6981	1.64226	1.14344	1.63465	5.42856	0.194603	0.962635	3.30555
asRNA-slr0345-as	asRNA	2431435	2431606	172	-	15	5	13	7	6	8	9.07131	2.18469	10.9868	4.11905	5.04734	5.58729	0.454075	2.31032	0.508546
asRNA-slr0346-as	asRNA	2431899	2431980	82	-	7	5	9	1	2	4	8.93692	4.61213	16.0576	1.24225	3.55183	5.8977	0.139002	0.770108	0.367283
asRNA-sll0322-as	asRNA	2434472	2434512	41	+	0	4	1	1	0	0	--	7.47164	3.61296	2.51556	--	--	--	--	--
asRNA-slr0351-as	asRNA	2442050	2442136	87	-	7	4	11	1	6	6	8.41733	3.47518	18.4849	1.17003	10.036	8.33221	0.139002	2.8879	0.450757
asRNA-slr0354-as	asRNA	2447446	2447534	89	-	4	5	4	7	10	5	4.70059	4.24525	6.56902	8.00407	16.3465	6.7857	1.70278	3.85054	1.03298
asRNA-ssl0601-as	asRNA	2448193	2448265	73	+	3372	4277	4381	3726	4365	2751	4843.17	4438.36	8793.55	5207.22	8720.86	4563.16	1.07517	1.96488	0.518921
asRNA-sll0312-as	asRNA	2456419	2456449	31	+	0	0	0	0	0	1	--	--	--	--	--	3.98094	--	--	--
asRNA-slr0358-as	asRNA	2458574	2458678	105	-	34	39	40	33	23	19	33.8081	28.0187	55.584	31.9283	31.8128	21.8186	0.944399	1.13542	0.392534
asRNA-sll0024-as	asRNA	2461252	2461380	129	+	10	12	5	3	7	4	8.07913	7.00466	5.64525	2.35834	7.86676	3.73214	0.291905	1.12307	0.66111
asRNA-sll0023-as	asRNA	2462252	2462376	125	+	4	3	6	1	1	1	3.3359	1.80766	6.99283	0.811472	1.16007	0.963132	0.243254	0.641756	0.137731
asRNA-sll0020-as	asRNA	2466573	2466625	53	+	28	35	10	27	26	32	55.6839	50.2899	27.792	52.2463	71.9246	73.4944	0.938267	1.4302	2.64444
asRNA-slr0007-as	asRNA	2476648	2476702	55	-	186	269	269	113	198	160	356.2	372.198	719.916	210.562	527.447	353.862	0.591134	1.41711	0.491532
asRNA-slr0012-as	asRNA	2480795	2480853	59	-	101	94	99	95	93	79	180.081	121.092	246.678	164.813	230.655	162.67	0.915214	1.90479	0.659441
asRNA-sll0010-as2	asRNA	2489459	2489489	31	+	0	0	0	0	0	1	--	--	--	--	--	3.98094	--	--	--
asRNA-sll0010-as	asRNA	2489479	2489578	100	+	2	3	4	3	1	3	2.08915	2.26413	5.83913	3.04917	1.45302	3.61904	1.45953	0.641756	0.619791
asRNA-sll0007-as	asRNA	2493926	2494054	129	+	20	29	17	15	30	24	16.1583	16.9279	19.1939	11.7917	33.7147	22.3928	0.729763	1.99166	1.16667
asRNA-sll0006-as	asRNA	2494786	2494859	74	+	18	14	15	14	24	16	25.4991	14.3292	29.6956	19.2975	47.2929	26.1761	0.756791	3.30046	0.88148
asRNA-sll0002-as	asRNA	2503174	2503224	51	+	7	4	6	5	7	7	14.4778	5.97731	17.3422	10.0623	20.1389	16.72	0.695012	3.36922	0.964119
asRNA-slr0213-as	asRNA	2504425	2504513	89	-	65	60	94	70	124	64	76.3845	50.943	154.372	80.0407	202.697	86.857	1.04786	3.97889	0.562647
asRNA-slr0216-as	asRNA	2508861	2508951	91	-	803	974	611	555	551	417	922.673	808.598	981.12	620.506	880.677	553.351	0.672509	1.08914	0.563999
asRNA-sll0209-as	asRNA	2510992	2511081	90	+	15	15	10	10	14	9	17.4291	12.5927	16.238	11.3059	22.628	12.077	0.648678	1.79692	0.743749
asRNA-sll0209-as2	asRNA	2511275	2511392	118	+	13	27	32	18	28	13	11.4903	17.2423	39.5264	15.4804	34.4255	13.2698	1.34725	1.99658	0.33572
asRNA-sll0207-as4	asRNA	2512320	2512490	171	+	0	0	0	0	0	0	--	--	--	--	--	--	--	--	--
asRNA-sll0207-as3	asRNA	2512327	2512555	229	+	33	46	35	35	40	43	14.9677	15.0744	22.1849	15.4464	25.2367	22.5238	1.03199	1.67415	1.01528
asRNA-sll0207-as2	asRNA	2513181	2513264	84	+	2	2	0	1	2	4	2.49188	1.8004	--	1.21232	3.46625	5.75558	0.486509	1.92527	--
asRNA-sll0207-as	asRNA	2513596	2513706	111	+	4	1	0	0	1	0	3.76047	0.67924	--	--	1.30772	--	--	1.92527	--
asRNA-sll0204-as2	asRNA	2517950	2518068	119	+	6	13	10	3	11	6	5.25828	8.23147	12.2473	2.5582	13.4097	6.07263	0.486509	1.62907	0.495833
asRNA-sll0204-as	asRNA	2518186	2518279	94	+	21	15	15	9	16	17	23.3513	12.051	23.3094	9.73766	24.7483	21.831	0.417007	2.05362	0.936573
asRNA-slr0226-as	asRNA	2527247	2527340	94	-	22	57	17	5	17	9	24.4633	45.7939	26.4174	5.40981	26.295	11.5576	0.22114	0.574203	0.437499
asRNA-slr0231-as	asRNA	2535195	2535313	119	-	4	3	3	3	2	3	3.50552	1.89957	3.6742	2.5582	2.43812	3.03631	0.729763	1.28351	0.826388
asRNA-sll0191-as	asRNA	2538023	2538063	41	+	9	8	4	4	4	6	23.2679	14.9433	14.4519	10.0623	14.3849	17.9143	0.432452	0.962635	1.23958
asRNA-sll0413-as	asRNA	2544550	2544623	74	+	14	30	27	20	22	17	19.8326	30.7054	53.4521	27.5678	43.3518	27.8121	1.39002	1.41186	0.520318
asRNA-sll0409-as	asRNA	2548028	2548193	166	+	18	29	11	4	15	7	11.2814	13.132	9.63457	2.43933	13.0772	5.06666	0.216226	0.995829	0.525883
asRNA-slr0434-as	asRNA	2549910	2549977	68	-	4	3	2	3	2	1	6.1739	3.34551	4.31399	4.50549	4.29401	1.78251	0.729763	1.28351	0.413194
asRNA-slr0435-as	asRNA	2549984	2550023	40	-	2	1	1	1	1	2	5.30323	1.91581	3.7056	2.58006	3.68844	6.12453	0.486509	1.92527	1.65278
asRNA-sll0406-as	asRNA	2552042	2552120	79	+	20	8	16	9	13	10	26.5161	7.66322	29.6448	11.6103	23.9749	15.3113	0.437858	3.12856	0.516492
asRNA-sll0405-as	asRNA	2552747	2552875	129	+	67	78	64	52	71	53	54.1302	45.5303	72.2593	40.8779	79.7914	49.4508	0.755178	1.75249	0.684352
asRNA-ssl0769-as	asRNA	2558655	2558785	131	+	5	13	12	10	16	12	3.97742	7.47164	13.3402	7.74019	17.7045	11.0242	1.94603	2.36956	0.826388
asRNA-sll0401-as2	asRNA	2561303	2561470	168	+	58	64	51	55	79	52	35.9159	28.6338	44.1344	33.1392	68.0484	37.1873	0.922689	2.3765	0.842591
asRNA-slr0440-as	asRNA	2562073	2562169	97	-	3	2	1	3	5	4	3.23165	1.55659	1.5054	3.14445	7.49215	4.97618	0.973017	4.81317	3.30555
asRNA-sll0067-as	asRNA	2573612	2573665	54	+	6	6	4	4	7	4	11.7071	8.45846	10.9071	7.59415	18.999	9.01346	0.648678	2.24615	0.826388
asRNA-ssr0109-as	asRNA	2576029	2576047	19	-	0	3	4	3	1	2	--	12.4527	32.1152	16.7704	7.99163	13.2698	--	0.641756	0.413194
asRNA-slr0056-as2	asRNA	2578502	2578609	108	-	6	4	7	4	7	6	5.79885	2.79314	9.45448	3.76159	9.4107	6.69692	0.648678	3.36922	0.708332
asRNA-slr0056-as	asRNA	2578733	2578777	45	-	0	0	0	0	0	0	--	--	--	--	--	--	--	--	--
asRNA-slr0056-as3	asRNA	2578733	2578800	68	-	2	1	0	0	0	1	3.08695	1.11517	--	--	--	1.78251	--	--	--
asRNA-slr0063-as2	asRNA	2590675	2590717	43	-	2	7	9	5	12	7	4.92442	12.4527	30.9683	11.9789	41.0998	19.9047	2.43254	3.30046	0.642746
asRNA-slr0063-as	asRNA	2591526	2591680	155	-	11	23	17	13	16	20	7.38664	11.1589	15.9533	8.49411	14.9454	15.5102	1.14993	1.33932	0.972221
asRNA-slr0467-as	asRNA	2601754	2601840	87	-	1	8	7	3	6	4	1.20248	6.95037	11.7631	3.51009	10.036	5.55481	2.91905	1.44395	0.472222
asRNA-sll0461-as2	asRNA	2605999	2606096	98	+	3	4	2	3	5	4	3.19834	3.08109	2.97976	3.11204	7.41491	4.92488	0.973017	2.40659	1.65278
asRNA-sll0461-as	asRNA	2607045	2607161	117	+	15	15	16	14	22	10	13.3724	9.66161	19.9336	12.1441	27.2818	10.2955	0.908149	2.82373	0.516492
asRNA-slr0474-as2	asRNA	2610390	2610414	25	-	27	17	16	8	17	6	116.34	52.9241	96.3457	33.5408	101.893	29.8571	0.288301	1.92527	0.309895
asRNA-slr0474-as	asRNA	2610475	2610539	65	-	42	34	37	19	18	10	67.8647	39.6931	83.5498	29.8723	40.4576	18.6607	0.440174	1.01926	0.223348
asRNA-slr0479-as2	asRNA	2614637	2614704	68	-	7	3	4	8	2	5	10.8043	3.34551	8.62797	12.0146	4.29401	8.91256	1.11202	1.28351	1.03298
asRNA-slr0479-as	asRNA	2614898	2615035	138	-	5	21	12	16	19	15	3.77419	11.4529	12.6586	11.7515	19.9499	13.0761	3.11366	1.74191	1.03298
asRNA-slr0480-as	asRNA	2616473	2616518	46	-	3	0	1	0	0	3	6.89419	--	3.21152	--	--	7.96189	--	--	2.47916
asRNA-slr0483-as	asRNA	2617544	2617733	190	-	24	62	16	36	33	31	13.1318	24.5102	12.2344	19.1662	25.1165	19.5888	1.45953	1.02474	1.60113
asRNA-slr0487-as	asRNA	2620250	2620319	70	-	0	0	2	2	6	0	--	--	4.18894	2.9166	12.5086	--	--	--	--
asRNA-slr0488-as	asRNA	2621778	2621825	48	-	0	0	1	2	0	0	--	--	3.07486	4.28181	--	--	--	--	--
asRNA-slr0492-as	asRNA	2624063	2624128	66	-	1	0	0	1	1	0	1.59097	--	--	1.54804	2.21307	--	0.973017	--	--
asRNA-sll0681-as	asRNA	2640392	2640474	83	+	8	3	10	5	3	5	10.0891	2.73353	17.6242	6.13552	5.26278	7.28222	0.608136	1.92527	0.413194
asRNA-sll0680-as	asRNA	2641031	2641075	45	+	3	2	1	6	6	3	7.05088	3.3962	3.28451	13.7213	19.6158	8.14284	1.94603	5.77581	2.47916
asRNA-sll0617-as	asRNA	2645380	2645433	54	+	93	154	156	118	153	134	181.46	217.101	425.375	224.028	415.263	301.951	1.23458	1.91277	0.709846
asRNA-slr0630-as	asRNA	2646487	2646609	123	-	4	8	1	4	3	3	3.39059	4.89944	1.18458	3.2991	3.53728	2.93676	0.973017	0.721976	2.47916
asRNA-sll0616-as2	asRNA	2647505	2647700	196	+	57	98	52	97	94	81	30.2284	37.5498	38.5383	50.0533	69.3427	49.6087	1.65584	1.84669	1.28726
asRNA-sll0616-as	asRNA	2648418	2648627	210	+	34	50	34	34	60	51	16.8232	17.8747	23.5102	16.3692	41.2964	29.1428	0.973017	2.31032	1.23958
asRNA-slr0642-as	asRNA	2665335	2665377	43	-	0	0	0	0	0	0	--	--	--	--	--	--	--	--	--
asRNA-slr0643-as	asRNA	2666093	2666122	30	-	14	10	20	7	26	15	49.9235	25.7643	99.668	24.2882	128.968	61.7733	0.486509	5.0057	0.619791
asRNA-slr0645-as2	asRNA	2674145	2674273	129	-	8	20	6	13	23	6	6.46331	11.6744	6.77431	10.2195	25.8479	5.5982	1.58115	2.21406	0.826388
asRNA-slr0645-as	asRNA	2674345	2674498	154	-	9	5	6	2	8	3	6.08311	2.44171	5.66739	1.31533	7.52153	2.34173	0.216226	3.08043	0.413194
asRNA-slr0646-as	asRNA	2675049	2675067	19	-	5	4	2	1	3	3	28.7258	16.6037	16.0576	5.59014	23.9749	19.9047	0.194603	1.44395	1.23958
asRNA-sll0601-as	asRNA	2677333	2677518	186	+	4	5	1	5	9	5	2.23595	2.01936	0.781181	2.71953	6.99807	3.22779	1.21627	3.46549	4.13194
asRNA-slr0415-as3	asRNA	2684836	2685003	168	-	5	2	3	1	1	3	3.09619	0.894807	2.59614	0.60253	0.861373	2.14542	0.194603	0.962635	0.826388
asRNA-slr0415-as2	asRNA	2686111	2686160	50	-	1	2	2	3	1	0	2.11047	3.04965	5.89872	6.16056	2.9357	--	2.91905	0.962635	--
asRNA-slr0415-as	asRNA	2686194	2686236	43	-	0	0	0	0	1	0	--	--	--	--	3.42498	--	--	--	--
asRNA-ssr0692-as	asRNA	2695547	2695618	72	-	53	83	76	23	15	21	77.1955	87.3446	154.696	32.596	30.3907	35.3239	0.422253	0.34794	0.228344
asRNA-slr0420-as	asRNA	2699500	2699537	38	-	14	25	24	13	19	17	39.1292	50.4841	93.7417	35.3539	73.8685	54.8725	0.903516	1.4632	0.585358
asRNA-sll0375-as	asRNA	2706585	2707014	430	+	87	99	67	69	67	34	20.9718	17.2423	22.5705	16.184	22.466	9.46518	0.771703	1.30296	0.419361
asRNA-slr0423-as	asRNA	2707628	2707732	105	-	1	1	3	2	0	0	0.994355	0.718427	4.1688	1.93505	--	--	1.94603	--	--
asRNA-ssr0706-as	asRNA	2708042	2708142	101	-	10	18	16	11	23	12	10.3413	13.449	23.123	11.0685	33.0853	14.3314	1.07032	2.46007	0.619791
asRNA-sll0372-as	asRNA	2710868	2710962	95	+	4	6	3	2	4	1	4.40055	4.76913	4.61229	2.1409	6.12124	1.27051	0.486509	1.28351	0.275463
asRNA-sll0371-as	asRNA	2713270	2713424	155	+	3	11	7	6	11	6	2.01454	5.33689	6.56902	3.92036	10.2749	4.65305	1.94603	1.92527	0.708332
asRNA-sll0370-as	asRNA	2713380	2713459	80	+	2	3	1	1	2	1	2.61805	2.83733	1.82935	1.2737	3.64175	1.51175	0.486509	1.28351	0.826388
asRNA-sll0188-as	asRNA	2722091	2722109	19	+	3	5	8	8	10	3	17.2355	20.7546	64.2305	44.7211	79.9163	19.9047	2.59471	3.85054	0.309895
asRNA-slr0192-as	asRNA	2724364	2724523	160	-	56	71	74	68	87	62	36.4222	33.3639	67.2602	43.0335	78.71	46.5695	1.18152	2.35913	0.692379
asRNA-slr0193-as	asRNA	2724721	2724741	21	-	74	110	93	91	166	94	382.628	410.94	672.011	457.833	1193.95	561.313	1.19655	2.90541	0.835274
asRNA-slr0197-as	asRNA	2727581	2727724	144	-	2	4	7	3	10	3	1.44633	2.08997	7.07433	2.11096	10.0594	2.50549	1.45953	4.81317	0.354166
asRNA-slr0199-as	asRNA	2730994	2731080	87	-	14	7	15	10	12	7	16.8347	6.08157	25.2067	11.7003	20.072	9.72091	0.695012	3.30046	0.385648
asRNA-sll0184-as	asRNA	2731513	2731535	23	+	78	84	92	103	123	126	366.646	285.281	604.35	471.096	804.248	683.999	1.28488	2.81914	1.13179
asRNA-sll0182-as	asRNA	2736694	2736756	63	+	5	5	1	0	4	1	8.33975	6.02552	2.33094	--	9.2806	1.92626	--	1.54022	0.826388
asRNA-slr0208-as2	asRNA	2745248	2745386	139	-	34	60	38	40	30	39	25.4785	32.4854	39.795	29.166	31.2716	33.7515	1.14473	0.962635	0.848135
asRNA-slr0208-as	asRNA	2745535	2745775	241	-	23	21	12	11	15	10	9.9104	6.53769	7.22593	4.61187	8.99058	4.97618	0.465356	1.37519	0.688656
asRNA-slr0210-as	asRNA	2748709	2748810	102	-	5	5	7	3	3	2	5.11945	3.69883	10.0161	2.98879	4.27275	2.36492	0.58381	1.15516	0.236111
asRNA-ssr1513-as	asRNA	2760577	2760619	43	-	6	11	6	5	8	6	14.7733	19.5686	20.6455	11.9789	27.3999	17.0612	0.810848	1.4002	0.826388
asRNA-slr0895-as	asRNA	2763653	2763734	82	-	0	0	0	1	0	0	--	--	--	1.24225	--	--	--	--	--
asRNA-slr0900-as	asRNA	2771303	2771372	70	-	4	3	1	1	7	3	5.99495	3.24854	2.09447	1.4583	14.5934	5.19254	0.243254	4.4923	2.47916
asRNA-slr0906-as	asRNA	2780041	2780121	81	-	14	36	47	17	41	31	18.0973	33.6224	84.9046	21.3823	73.7227	46.2785	1.18152	2.19267	0.545064
asRNA-slr0907-as2	asRNA	2781696	2781795	100	-	16	17	10	12	19	11	16.7132	12.8301	14.5978	12.1967	27.6074	13.2698	0.729763	2.15177	0.909027
asRNA-slr0907-as	asRNA	2783831	2783965	135	-	10	18	10	10	14	6	7.71738	10.0365	10.785	7.50914	15.029	5.34754	0.973017	1.49743	0.495833
asRNA-slr0913-as	asRNA	2787226	2787349	124	-	6	8	4	4	8	3	5.04453	4.8596	4.69979	3.27228	9.35605	2.91289	0.648678	1.92527	0.619791
asRNA-slr0917-as	asRNA	2791763	2791807	45	-	4	0	1	3	1	0	9.40117	--	3.28451	6.86063	3.2693	--	0.729763	--	--
asRNA-slr0920-as	asRNA	2794784	2794919	136	-	16	22	12	8	10	9	12.2563	12.176	12.8461	5.96282	10.6555	7.96189	0.486509	0.875122	0.619791
asRNA-sll0891-as	asRNA	2795827	2795925	99	+	7	11	10	12	11	5	7.38664	8.38654	14.7468	12.3211	16.1463	6.09328	1.66803	1.92527	0.413194
asRNA-sll0552-as	asRNA	2805959	2806040	82	+	7	6	2	5	7	5	8.93692	5.53455	3.56836	6.21127	12.4314	7.37212	0.695012	2.24615	2.06597
asRNA-sll0544-as	asRNA	2814452	2814544	93	+	12	5	19	11	8	7	13.4886	4.06068	29.8462	12.031	12.5086	9.08694	0.891932	3.08043	0.304459
asRNA-sll0541-as3	asRNA	2823001	2823111	111	+	1	12	5	12	6	15	0.940117	8.15088	6.56902	10.977	7.84632	16.2857	11.6762	0.962635	2.47916
asRNA-sll0541-as2	asRNA	2823115	2823149	35	+	2	5	1	2	2	2	6.08311	10.9877	4.25054	5.91897	8.46172	7.0252	0.973017	0.770108	1.65278
asRNA-sll0541-as	asRNA	2823511	2823573	63	+	23	27	20	22	17	10	38.3628	32.5378	46.6189	35.7048	39.4425	19.2626	0.930712	1.21221	0.413194
asRNA-sll0540-as	asRNA	2825742	2826048	307	+	80	141	105	94	80	51	27.0361	34.4282	49.5897	30.9102	37.6076	19.9047	1.1433	1.09235	0.401388
asRNA-slr0829-as	asRNA	2833574	2833594	21	-	8	11	11	9	11	5	41.3652	41.094	79.4852	45.2801	79.1171	29.8571	1.09464	1.92527	0.375631
asRNA-slr0835-as	asRNA	2843600	2843681	82	-	2	7	1	1	10	2	2.5534	6.45698	1.78418	1.24225	17.7592	2.94885	0.486509	2.75038	1.65278
asRNA-sll0830-as	asRNA	2845681	2845721	41	+	5	4	9	1	5	2	12.9266	7.47164	32.5167	2.51556	17.9812	5.97142	0.194603	2.40659	0.183642
asRNA-sll0829-as	asRNA	2848396	2848486	91	+	25	38	33	18	28	23	28.7258	31.5469	52.9901	20.1245	44.7531	30.5206	0.700572	1.41862	0.575967
asRNA-slr0844-as	asRNA	2858069	2858160	92	-	4	11	7	5	6	3	4.54562	9.03166	11.1168	5.52871	9.48457	3.9372	1.21627	1.05015	0.354166
asRNA-sll0823-as	asRNA	2861614	2861718	105	+	5	5	6	8	7	3	4.97177	3.59214	8.33761	7.74019	9.68216	3.44505	1.55683	2.69538	0.413194
asRNA-sll0821-as	asRNA	2865515	2865654	140	+	5	6	3	7	9	3	3.71989	3.22517	3.1191	5.06732	9.31398	2.57759	1.36222	2.8879	0.826388
asRNA-sll0088-as2	asRNA	2870723	2870832	110	+	24	46	32	30	29	36	22.7698	31.5317	42.4275	27.6943	38.2718	39.4442	1.21627	1.21376	0.929686
asRNA-sll0088-as	asRNA	2871408	2871507	100	+	14	23	19	14	11	15	14.624	17.3584	27.7359	14.2294	15.9833	18.0952	0.973017	0.920781	0.652411
asRNA-sll0083-as	asRNA	2880282	2880401	120	+	14	19	30	14	16	24	12.1662	11.9295	36.4332	11.8379	19.3411	24.0864	0.973017	1.62128	0.66111
asRNA-slr0079-as	asRNA	2881765	2881860	96	-	7	2	3	3	9	1	7.6199	1.57298	4.56374	3.17755	13.6278	1.25714	0.417007	8.66371	0.275463
asRNA-sll0082-as	asRNA	2884209	2884325	117	+	6	2	3	4	4	3	5.34894	1.28821	3.73755	3.46974	4.96032	3.08866	0.648678	3.85054	0.826388
asRNA-slr0080-as	asRNA	2884745	2884971	227	-	17	28	14	9	15	11	7.77885	9.2569	8.95248	4.00709	9.54752	5.81288	0.515127	1.03139	0.649305
asRNA-sll0080-as	asRNA	2889998	2890122	125	+	23	32	29	22	28	24	19.1814	19.2817	33.7987	17.8524	32.4821	23.1152	0.930712	1.68461	0.683907
asRNA-slr0092-as	asRNA	2900533	2900607	75	-	0	1	0	0	1	2	--	1.00968	--	--	1.94391	3.22779	--	1.92527	--
asRNA-slr0498-as	asRNA	2904858	2904960	103	-	24	41	21	21	32	15	24.3324	30.0331	29.7538	20.7164	45.1292	17.563	0.85139	1.50265	0.590277
asRNA-sll0485-as	asRNA	2909946	2910002	57	+	17	19	20	11	8	6	31.3932	25.3502	51.6138	19.7651	20.5499	12.7959	0.629599	0.81064	0.247916
asRNA-sll0477-as	asRNA	2924237	2924304	68	+	1	1	0	3	5	2	1.54348	1.11517	--	4.50549	10.735	3.56503	2.91905	9.62635	--
asRNA-slr0513-as	asRNA	2924617	2924735	119	-	1	1	5	1	1	3	0.87638	0.63319	6.12367	0.852733	1.21906	3.03631	0.973017	1.92527	0.495833
asRNA-slr0517-as	asRNA	2930779	2930986	208	-	18	24	29	15	23	23	8.99243	8.66277	20.2466	7.29149	15.9833	13.2698	0.810848	1.84505	0.655411
asRNA-slr0520-as	asRNA	2932683	2932708	26	-	10	11	12	10	8	11	41.3652	32.8752	69.3689	40.249	46.0318	52.5485	0.973017	1.4002	0.757522
asRNA-slr0521-as2	asRNA	2933134	2933175	42	-	15	4	13	10	6	11	37.834	7.28941	45.8229	24.5421	21.0511	32.0417	0.648678	2.8879	0.699251
asRNA-slr0521-as	asRNA	2934166	2934198	33	-	1	2	2	0	0	0	3.23165	4.66978	9.03241	--	--	--	--	--	--
asRNA-slr0522-as	asRNA	2934670	2934810	141	-	3	2	2	0	2	1	2.21599	1.06738	2.06455	--	2.05499	0.85306	--	1.92527	0.413194
asRNA-slr0615-as2	asRNA	2947043	2947100	58	-	16	20	16	10	23	23	29.0282	26.2163	40.5666	17.6531	58.0444	48.1904	0.608136	2.21406	1.18793
asRNA-slr0615-as	asRNA	2948051	2948200	150	-	8	18	9	6	14	11	5.55237	9.02615	8.72931	4.05191	13.516	8.81686	0.729763	1.49743	1.01003
asRNA-sll0590-as	asRNA	2953937	2953962	26	+	6	9	3	4	1	3	24.8191	26.8979	17.3422	16.0996	5.75397	14.3314	0.648678	0.213919	0.826388
asRNA-slr0618-as	asRNA	2954755	2954793	39	-	3	0	5	2	1	2	8.16418	--	19.0156	5.29592	3.78551	6.2857	0.648678	--	0.330555
asRNA-slr0619-as	asRNA	2956620	2956666	47	-	2	2	3	1	3	4	4.49621	3.24854	9.42512	2.18745	9.38147	10.3851	0.486509	2.8879	1.10185
asRNA-sll0587-as2	asRNA	2957961	2958101	141	+	9	9	7	4	6	6	6.64797	4.8032	7.22593	2.87493	6.16497	5.11836	0.432452	1.28351	0.708332
asRNA-sll0587-as	asRNA	2958961	2958985	25	+	3	3	4	2	1	2	12.9266	9.33955	24.0864	8.38521	5.99372	9.95236	0.648678	0.641756	0.413194
asRNA-slr0623-as	asRNA	2961036	2961072	37	-	4	9	8	3	9	2	11.4903	18.6791	32.1152	8.38521	35.9623	6.63491	0.729763	1.92527	0.206597
asRNA-sll0585-as	asRNA	2962127	2962152	26	+	3	3	0	4	4	1	12.4095	8.96597	--	16.0996	23.0159	4.77713	1.29736	2.56703	--
asRNA-sll0584-as	asRNA	2962829	2962891	63	+	8	1	9	7	8	6	13.3436	1.2051	20.9785	11.3606	18.5612	11.5576	0.85139	15.4022	0.550925
asRNA-slr0624-as	asRNA	2963592	2963644	53	-	12	18	10	13	8	12	23.8645	25.8634	27.792	25.1556	22.1307	27.5604	1.0541	0.855675	0.991665
asRNA-sll0108-as	asRNA	2970805	2970843	39	+	54	60	35	63	48	28	146.955	117.973	133.109	166.822	181.704	87.9998	1.13519	1.54022	0.66111
asRNA-sll0107-as2	asRNA	2971565	2971610	46	+	1	1	2	3	1	0	2.29806	1.66037	6.42305	6.70817	3.19665	--	2.91905	1.92527	--
asRNA-sll0107-as	asRNA	2971936	2972061	126	+	3	5	2	7	9	5	2.48191	2.98866	2.3123	5.63486	10.3571	4.77713	2.27037	3.46549	2.06597
asRNA-slr0104-as	asRNA	2973694	2973790	97	-	6	7	6	4	5	5	6.46331	5.44807	9.03241	4.19261	7.49215	6.22023	0.648678	1.37519	0.688656
asRNA-slr0106-as	asRNA	2980528	2980654	127	-	10	14	21	15	22	11	8.20737	8.30183	24.0864	11.9789	25.1165	10.4263	1.45953	3.02542	0.43287
asRNA-slr0111-as	asRNA	2993327	2993352	26	-	4	4	6	0	1	5	16.5461	11.9546	34.6844	--	5.75397	23.8857	--	0.481317	0.688656
asRNA-sll0290-as	asRNA	3005324	3005534	211	+	5	13	11	10	5	4	2.46221	4.6253	7.57002	4.79155	3.42498	2.27483	1.94603	0.740488	0.300505
asRNA-slr0300-as	asRNA	3011415	3011512	98	-	50	84	59	51	72	54	53.3056	64.7029	87.903	52.9046	106.775	66.4859	0.992478	1.65023	0.756355
asRNA-slr0301-as	asRNA	3011827	3011864	38	-	6	15	4	5	6	7	16.7697	30.2904	15.6236	13.5976	23.3269	22.5946	0.810848	0.770108	1.44618
asRNA-slr0304-as	asRNA	3018787	3018836	50	-	3	4	3	2	0	2	6.3314	6.0993	8.84807	4.10704	--	4.87463	0.648678	--	0.550925
asRNA-sll0284-as2	asRNA	3023887	3023934	48	+	8	9	8	7	6	3	17.6022	14.3074	24.5989	14.9863	18.3637	7.62309	0.85139	1.28351	0.309895
asRNA-sll0284-as	asRNA	3024006	3024103	98	+	6	22	12	9	11	6	6.39667	16.946	17.8786	9.33611	16.3128	7.38732	1.45953	0.962635	0.413194
asRNA-sll0282-as	asRNA	3028781	3028811	31	+	0	0	1	1	0	1	--	--	4.81728	3.35408	--	3.98094	--	--	0.826388
asRNA-slr0317-as	asRNA	3040025	3040151	127	-	1	1	0	2	2	0	0.820737	0.592988	--	1.59718	2.28332	--	1.94603	3.85054	--
asRNA-slr0319-as	asRNA	3041945	3042174	230	-	22	12	10	14	20	12	9.93486	3.91527	6.31085	6.1516	12.5633	6.25825	0.619193	3.20878	0.991665
asRNA-slr0788-as	asRNA	3047248	3047401	154	-	0	7	2	0	0	2	--	3.4184	1.88913	--	--	1.56115	--	--	0.826388
asRNA-sll0798-as5	asRNA	3048904	3048970	67	+	0	0	0	0	0	0	--	--	--	--	--	--	--	--	--
asRNA-sll0798-as4	asRNA	3048910	3048972	63	+	0	0	0	0	0	0	--	--	--	--	--	--	--	--	--
asRNA-sll0798-as3	asRNA	3048915	3048970	56	+	0	0	0	0	0	0	--	--	--	--	--	--	--	--	--
asRNA-sll0798-as2	asRNA	3049487	3049629	143	+	0	0	0	1	0	0	--	--	--	0.708609	--	--	--	--	--
asRNA-sll0798-as	asRNA	3049958	3050013	56	+	0	1	1	0	0	2	--	1.35848	2.62761	--	--	4.34285	--	--	1.65278
asRNA-sll0794-as	asRNA	3057798	3057967	170	+	21	62	55	22	45	28	12.8501	27.4108	47.0327	13.0988	38.3031	19.7869	1.01935	1.39737	0.420706
asRNA-sll0793-as	asRNA	3060491	3060549	59	+	4	3	8	0	3	1	7.13192	3.86464	19.9336	--	7.44048	2.05911	--	1.92527	0.103298
asRNA-slr0798-as2	asRNA	3061979	3062059	81	-	5	9	15	9	5	9	6.46331	8.4056	27.0972	11.32	8.99058	13.4357	1.75143	1.06959	0.495833
asRNA-slr0798-as	asRNA	3062883	3063069	187	-	20	40	32	16	20	25	11.1197	16.068	24.8634	8.6557	15.4677	16.0522	0.778414	0.962635	0.645615
asRNA-sll0790-as	asRNA	3064063	3064218	156	+	13	11	8	11	9	5	8.67334	5.30246	7.45902	7.14095	8.35254	3.85253	0.823322	1.57522	0.516492
asRNA-slr0799-as	asRNA	3066423	3066657	235	-	6	10	7	7	18	6	2.65161	3.19301	4.3232	3.01008	11.0653	3.06227	1.13519	3.46549	0.708332
asRNA-sll0779-as2	asRNA	3076181	3076299	119	+	8	12	13	15	16	9	7.01104	7.59828	15.9215	12.791	19.505	9.10894	1.82441	2.56703	0.572115
asRNA-sll0779-as	asRNA	3077276	3077343	68	+	2	1	7	1	4	0	3.08695	1.11517	15.099	1.50183	8.58801	--	0.486509	7.70108	--
asRNA-sll0778-as	asRNA	3079702	3079756	55	+	0	0	0	0	0	0	--	--	--	--	--	--	--	--	--
asRNA-sll0776-as	asRNA	3082219	3082280	62	+	1	3	2	1	2	0	1.69529	3.67458	4.73831	1.64955	4.71637	--	0.973017	1.28351	--
asRNA-slr0697-as	asRNA	3086573	3086710	138	-	1	2	2	2	1	0	0.754839	1.09075	2.10976	1.46894	1.04999	--	1.94603	0.962635	--
asRNA-slr0707-as	asRNA	3104187	3104261	75	-	0	1	0	0	2	0	--	1.00968	--	--	3.88782	--	--	3.85054	--
asRNA-slr0710-as	asRNA	3112989	3113132	144	-	11	10	15	4	9	5	7.95484	5.22492	15.1593	2.81462	9.05345	4.17582	0.353824	1.73274	0.275463
asRNA-ssl1263-as	asRNA	3116360	3116462	103	+	31	58	43	49	51	58	31.4294	42.4858	60.9245	48.3383	71.9246	67.9102	1.538	1.69291	1.11466
asRNA-slr0713-as2	asRNA	3119303	3119357	55	-	1	1	2	1	2	0	1.91505	1.38364	5.35254	1.86338	5.32775	--	0.973017	3.85054	--
asRNA-slr0713-as	asRNA	3119350	3119507	158	-	1	3	3	1	1	0	0.658681	1.4277	2.7615	0.640908	0.916237	--	0.973017	0.641756	--
asRNA-sll0659-as	asRNA	3119795	3119979	185	+	1	1	3	1	1	2	0.562027	0.406068	2.35628	0.546862	0.781789	1.29813	0.973017	1.92527	0.550925
asRNA-sll0659-as2	asRNA	3119849	3119885	37	+	0	0	0	0	0	0	--	--	--	--	--	--	--	--	--
asRNA-ssl1255-as	asRNA	3121985	3122104	120	+	4	9	5	6	13	3	3.47606	5.65082	6.07221	5.0734	15.7146	3.0108	1.45953	2.78094	0.495833
asRNA-sll0744-as	asRNA	3126495	3126564	70	+	5	0	0	5	0	1	7.49369	--	--	7.29149	--	1.73085	0.973017	--	--
asRNA-sll0043-as	asRNA	3145684	3145744	61	+	0	1	2	3	1	0	--	1.24527	4.81728	5.03113	2.39749	--	--	1.92527	--
asRNA-slr0031-as	asRNA	3156387	3156500	114	-	1	0	1	0	0	1	0.915158	--	1.27893	--	--	1.05689	--	--	0.826388
asRNA-slr0033-as2	asRNA	3157995	3158039	45	-	0	0	0	0	0	0	--	--	--	--	--	--	--	--	--
asRNA-slr0033-as	asRNA	3157997	3158045	49	-	1	0	0	0	1	0	2.15444	--	--	--	2.99686	--	--	--	--
asRNA-slr0039-as	asRNA	3167524	3167688	165	-	6	4	3	9	5	9	3.7834	1.82235	2.64363	5.52197	4.38565	6.55399	1.45953	2.40659	2.47916
asRNA-slr0040-as2	asRNA	3169252	3169300	49	-	1	1	0	0	0	0	2.15444	1.55659	--	--	--	--	--	--	--
asRNA-slr0040-as	asRNA	3169551	3169630	80	-	0	1	0	0	0	0	--	0.945778	--	--	--	--	--	--	--
asRNA-slr0042-as3	asRNA	3171855	3171916	62	-	4	1	2	3	3	2	6.78117	1.22486	4.73831	4.94865	7.07455	3.91568	0.729763	5.77581	0.826388
asRNA-slr0042-as2	asRNA	3173168	3173293	126	-	0	0	0	0	0	0	--	--	--	--	--	--	--	--	--
asRNA-slr0042-as	asRNA	3173168	3173303	136	-	0	0	0	0	0	0	--	--	--	--	--	--	--	--	--
asRNA-sll0027-as	asRNA	3176442	3176605	164	+	14	17	19	10	16	22	8.88209	7.79251	16.8457	6.17316	14.1202	16.1192	0.695012	1.81202	0.95687
asRNA-sll0026-as	asRNA	3178750	3178803	54	+	7	13	11	11	10	6	13.6583	18.3267	29.9944	20.8839	27.1414	13.5202	1.52903	1.48098	0.450757
asRNA-sll0518-as	asRNA	3181478	3181588	111	+	446	186	226	226	238	132	419.292	126.339	296.92	206.734	311.237	143.314	0.493054	2.46352	0.482669
asRNA-slr0528-as	asRNA	3186215	3186459	245	-	26	32	15	13	25	17	11.0194	9.79888	8.88434	5.36104	14.7387	8.32083	0.486509	1.50412	0.936573
asRNA-slr0529-as	asRNA	3189165	3189259	95	-	1	0	3	1	4	0	1.10014	--	4.61229	1.07045	6.12124	--	0.973017	--	--
asRNA-sll0513-as	asRNA	3192048	3192122	75	+	43	62	60	61	82	54	60.0913	62.6002	117.177	82.9456	159.401	87.1504	1.38033	2.54632	0.743749
asRNA-slr0534-as3	asRNA	3193826	3194013	188	-	2	2	2	3	1	3	1.10602	0.799106	1.54565	1.61427	0.769247	1.91596	1.45953	0.962635	1.23958
asRNA-slr0534-as2	asRNA	3194129	3194184	56	-	2	3	2	1	0	1	3.76047	4.07544	5.25522	1.8295	--	2.17142	0.486509	--	0.413194
asRNA-slr0534-as	asRNA	3194261	3194315	55	-	11	15	13	4	6	6	21.0656	20.7546	34.7915	7.45352	15.9833	13.2698	0.353824	0.770108	0.38141
asRNA-slr0535-as	asRNA	3197321	3197397	77	-	62	62	44	34	67	41	84.3632	60.9529	83.6686	45.0153	126.814	64.4284	0.53359	2.08053	0.770043
asRNA-slr0536-as	asRNA	3198763	3198827	65	-	9	14	11	13	17	16	14.5424	16.3442	24.8391	20.439	38.21	29.8571	1.40547	2.33783	1.20202
asRNA-slr0536-as2	asRNA	3198858	3198959	102	-	21	23	21	20	19	15	21.5017	17.0146	30.0484	19.9253	27.0608	17.7369	0.926683	1.59044	0.590277
asRNA-slr0537-as	asRNA	3201593	3201641	49	-	0	2	0	2	0	1	--	3.11318	--	4.19261	--	2.48809	--	--	--
asRNA-sll0505-as2	asRNA	3204911	3204948	38	+	8	4	9	7	8	7	22.3595	8.07745	35.1532	19.0367	31.1025	22.5946	0.85139	3.85054	0.642746
asRNA-sll0505-as	asRNA	3205639	3205682	44	+	10	10	36	12	34	19	24.0495	17.3759	120.992	28.0807	113.741	52.7707	1.16762	6.54592	0.436149
asRNA-sll0503-as	asRNA	3207223	3207602	380	+	0	0	0	0	0	0	--	--	--	--	--	--	--	--	--
asRNA-sll0503-as2	asRNA	3207275	3207602	328	+	0	0	0	0	0	0	--	--	--	--	--	--	--	--	--
asRNA-sll0501-as	asRNA	3210885	3210904	20	+	4	8	7	7	7	5	21.7711	31.4595	53.2437	37.0715	52.9971	31.4285	1.70278	1.68461	0.590277
asRNA-slr0541-as	asRNA	3211707	3211791	85	-	0	1	2	0	0	0	--	0.889481	3.44092	--	--	--	--	--	--
asRNA-slr0542-as	asRNA	3212936	3213018	83	-	12	8	11	4	3	5	15.1336	7.28941	19.3866	4.90842	5.26278	7.28222	0.324339	0.721976	0.375631
asRNA-sll0498-as	asRNA	3218665	3218797	133	+	19	20	19	21	20	19	14.8852	11.3207	20.8019	16.0081	21.7953	17.1904	1.07544	1.92527	0.826388
asRNA-slr0930-as	asRNA	3232554	3232711	158	-	6	4	1	3	2	1	3.95209	1.9036	0.9205	1.92272	1.83247	0.76069	0.486509	0.962635	0.826388
asRNA-ssr1558-as	asRNA	3233111	3233166	56	-	19	37	39	28	29	22	35.7245	50.2638	102.477	51.226	75.8478	47.7713	1.43392	1.50899	0.466167
asRNA-sll0899-as2	asRNA	3234050	3234141	92	+	9	15	13	14	10	8	10.2276	12.3159	20.6455	15.4804	15.8076	10.4992	1.51358	1.28351	0.508546
asRNA-sll0899-as	asRNA	3234633	3234693	61	+	28	47	26	33	40	29	48.2594	58.5279	62.6247	55.3424	95.8995	57.7237	1.14677	1.63853	0.92174
asRNA-ssr1562-as2	asRNA	3235216	3235443	228	-	17	11	5	11	12	12	7.74458	3.62062	3.18323	4.87598	7.60437	6.31339	0.629599	2.10029	1.98333
asRNA-ssr1562-as	asRNA	3235520	3235558	39	-	29	33	14	16	16	22	78.9204	64.8853	53.2437	42.3674	60.5681	69.1427	0.536837	0.933464	1.29861
asRNA-sll0898-as	asRNA	3235776	3235919	144	+	58	78	38	44	45	45	41.9437	40.7544	38.4035	30.9608	45.2672	37.5823	0.738151	1.11073	0.978617
asRNA-slr0551-as	asRNA	3251208	3251260	53	-	9	9	8	9	13	8	17.8984	12.9317	22.2336	17.4154	35.9623	18.3736	0.973017	2.78094	0.826388
asRNA-slr0556-as	asRNA	3261749	3261854	106	-	8	7	3	6	7	5	7.87908	4.9811	4.1291	5.74986	9.58995	5.68706	0.729763	1.92527	1.37731
asRNA-sll0524-as	asRNA	3262984	3263070	87	+	9	13	8	5	6	9	10.8223	11.2943	13.4436	5.85015	10.036	12.4983	0.540565	0.888586	0.929686
asRNA-slr0557-as	asRNA	3265250	3265382	133	-	6	9	6	5	9	5	4.70059	5.0943	6.56902	3.81146	9.8079	4.5238	0.810848	1.92527	0.688656
asRNA-sll1344-as	asRNA	3274475	3274575	101	+	14	21	18	15	24	16	14.4778	15.6904	26.0133	15.0934	34.5238	19.1085	1.04252	2.20031	0.734567
asRNA-sll1341-as	asRNA	3282846	3283042	197	+	16	19	28	15	20	13	8.44187	7.24292	20.6455	7.7007	14.6785	7.92127	0.912204	2.0266	0.38368
asRNA-sll1338-as	asRNA	3284756	3284818	63	+	20	40	33	23	35	26	33.359	48.2041	76.9212	37.3277	81.2052	50.0829	1.11897	1.68461	0.651093
asRNA-sll1334-as2	asRNA	3290491	3290542	52	+	4	12	11	1	3	8	8.11082	17.5803	31.1707	1.97299	8.46172	18.7339	0.243254	0.481317	0.601009
asRNA-sll1334-as	asRNA	3290574	3290796	223	+	4	10	4	9	7	3	1.8633	3.3656	2.60394	4.07929	4.53579	1.6139	2.18929	1.34769	0.619791
asRNA-slr1431-as	asRNA	3293074	3293093	20	-	0	2	2	1	5	0	--	7.86489	15.2125	5.29592	37.8551	--	--	4.81317	--
asRNA-slr1431-as2	asRNA	3293671	3293712	42	-	9	1	8	5	7	5	22.7004	1.82235	28.1987	12.271	24.5596	14.5644	0.540565	13.4769	0.516492
asRNA-ssr2439-as	asRNA	3299434	3299500	67	-	0	0	0	0	0	0	--	--	--	--	--	--	--	--	--
asRNA-slr1453-as	asRNA	3300050	3300117	68	-	0	1	1	3	0	1	--	1.11517	2.15699	4.50549	--	1.78251	--	--	0.826388
asRNA-slr1455-as	asRNA	3301573	3301607	35	-	0	1	0	1	0	3	--	2.19754	--	2.95949	--	10.5378	--	--	--
asRNA-slr1459-as	asRNA	3304693	3304834	142	-	6	3	4	0	3	3	4.40055	1.58971	4.09982	--	3.06062	2.54103	--	1.92527	0.619791
asRNA-slr1462-as	asRNA	3313207	3313275	69	-	30	25	28	19	39	26	45.6233	27.4693	59.5076	28.1151	82.5018	45.6638	0.616244	3.00342	0.76736
asRNA-sll1363-as	asRNA	3318237	3318360	124	+	32	41	56	25	50	38	26.9042	24.9055	65.7971	20.4517	58.4753	36.8966	0.76017	2.34789	0.560763
asRNA-slr0654-as	asRNA	3330712	3330853	142	-	8	7	11	5	10	6	5.8674	3.70933	11.2745	3.56817	10.2021	5.08206	0.608136	2.75038	0.450757
asRNA-slr0655-as	asRNA	3331148	3331305	158	-	20	14	20	21	23	10	13.1736	6.66261	18.41	13.4591	21.0735	7.6069	1.02167	3.16294	0.413194
asRNA-slr0658-as3	asRNA	3335276	3335414	139	-	16	30	22	25	30	13	11.9899	16.2427	23.0392	18.2287	31.2716	11.2505	1.52034	1.92527	0.48832
asRNA-slr0658-as	asRNA	3335828	3335901	74	-	2	6	1	1	2	3	2.83323	6.14108	1.97971	1.37839	3.94108	4.90801	0.486509	0.641756	2.47916
asRNA-slr0658-as2	asRNA	3335907	3335969	63	-	3	5	6	1	7	4	5.00385	6.02552	13.9857	1.62294	16.241	7.70505	0.324339	2.69538	0.550925
asRNA-slr0662-as2	asRNA	3343186	3343327	142	-	0	2	2	2	0	2	--	1.05981	2.04991	1.42727	--	1.69402	--	--	0.826388
asRNA-slr0662-as	asRNA	3343688	3343733	46	-	3	4	2	5	4	2	6.89419	6.64146	6.42305	11.1803	12.7866	5.30793	1.6217	1.92527	0.826388
asRNA-sll0621-as2	asRNA	3347045	3347117	73	+	5	4	5	4	7	5	7.18145	4.15091	10.036	5.59014	13.9853	8.29363	0.778414	3.36922	0.826388
asRNA-sll0621-as	asRNA	3347573	3347703	131	+	8	6	7	2	8	10	6.36387	3.44845	7.78177	1.54804	8.85226	9.1868	0.243254	2.56703	1.18055
asRNA-slr0664-as	asRNA	3348458	3348517	60	-	10	17	11	15	12	12	17.5276	21.5285	26.9441	25.582	29.2575	24.2905	1.45953	1.35901	0.901514
asRNA-slr0665-as	asRNA	3351299	3351512	214	-	43	54	41	35	85	46	20.8768	18.9422	27.8181	16.5342	57.4046	25.792	0.791991	3.03052	0.927167
asRNA-sll1499-as	asRNA	3355104	3355186	83	+	7	24	12	12	11	7	8.82793	21.8682	21.1491	14.7252	19.2969	10.1951	1.66803	0.882415	0.48206
asRNA-slr1556-as	asRNA	3359458	3359688	231	-	7	8	9	9	13	12	3.14735	2.59883	5.65507	3.9374	8.13061	6.23104	1.25102	3.12856	1.10185
asRNA-sll1498-as3	asRNA	3361815	3361990	176	+	3	1	4	1	8	0	1.77279	0.426951	3.30328	0.574986	6.57597	--	0.324339	15.4022	--
asRNA-sll1498-as2	asRNA	3361896	3361979	84	+	0	0	0	0	0	0	--	--	--	--	--	--	--	--	--
asRNA-sll1498-as	asRNA	3361905	3361979	75	+	0	0	0	0	0	0	--	--	--	--	--	--	--	--	--
asRNA-slr1557-as	asRNA	3362782	3362859	78	-	1	0	0	2	0	1	1.34302	--	--	2.61357	--	1.55102	1.94603	--	--
asRNA-slr1557-as2	asRNA	3362792	3362830	39	-	0	0	0	0	0	0	--	--	--	--	--	--	--	--	--
asRNA-sll1496-as2	asRNA	3364055	3364143	89	+	5	7	5	6	4	2	5.87573	5.94335	8.21128	6.86063	6.5386	2.71428	1.16762	1.10015	0.330555
asRNA-sll1496-as	asRNA	3365844	3365912	69	+	10	23	21	19	10	9	15.2078	25.2717	44.6307	28.1151	21.1543	15.8067	1.84873	0.837074	0.354166
asRNA-slr1564-as	asRNA	3371631	3371657	27	-	54	99	51	27	40	28	214.781	284.497	283.479	104.493	221.307	128.615	0.486509	0.777887	0.453703
asRNA-slr1570-as	asRNA	3380175	3380321	147	-	14	32	27	17	42	18	9.9163	16.3762	26.726	11.7163	41.3813	14.724	1.18152	2.52692	0.550925
asRNA-slr1572-as	asRNA	3381935	3382043	109	-	6	10	13	7	9	9	5.74516	6.91819	17.3957	6.52183	11.9874	9.95236	1.13519	1.73274	0.572115
asRNA-slr1575-as	asRNA	3385441	3385539	99	-	4	3	3	0	2	1	4.22093	2.28724	4.42404	--	2.9357	1.21866	--	1.28351	0.275463
asRNA-sll1485-as	asRNA	3389836	3389859	24	+	5	2	11	1	5	1	22.4811	6.49708	69.1176	4.37489	31.2716	5.19254	0.194603	4.81317	0.0751262
asRNA-sll1482-as	asRNA	3392392	3392454	63	+	1	8	2	7	11	6	1.66795	9.64083	4.66189	11.3606	25.5216	11.5576	6.81112	2.64725	2.47916
asRNA-sll1479-as	asRNA	3394905	3395014	110	+	12	15	24	14	12	20	11.3849	10.2821	31.8206	12.924	15.8366	21.9135	1.13519	1.54022	0.688656
asRNA-sll1476-as	asRNA	3398636	3398754	119	+	16	36	25	12	23	13	14.0221	22.7948	30.6183	10.2328	28.0384	13.1574	0.729763	1.23003	0.429722
asRNA-sll1473-as	asRNA	3402670	3402705	36	+	2	1	4	3	9	3	5.90931	2.13476	16.5164	8.62479	36.9898	10.2367	1.45953	17.3274	0.619791
asRNA-sll1470-as	asRNA	3406352	3406484	133	+	8	12	9	6	7	5	6.26745	6.7924	9.85354	4.57375	7.62837	4.5238	0.729763	1.12307	0.459104
asRNA-slr0747-as	asRNA	3411316	3411551	236	-	2	14	9	3	2	5	0.88011	4.45119	5.53475	1.28454	1.22425	2.54103	1.45953	0.275038	0.459104
asRNA-sll0735-as	asRNA	3413987	3414038	52	+	7	10	9	9	1	11	14.1939	14.6503	25.5033	17.7569	2.82057	25.7591	1.25102	0.192527	1.01003
asRNA-sll0732-as	asRNA	3421775	3421903	129	+	3	7	4	3	7	1	2.42374	4.08605	4.5162	2.35834	7.86676	0.933034	0.973017	1.92527	0.206597
asRNA-ssl1378-as	asRNA	3424391	3424463	73	+	9	9	9	9	4	11	12.9266	9.33955	18.0648	12.5778	7.99163	18.246	0.973017	0.855675	1.01003
asRNA-sll0728-as	asRNA	3426051	3426203	153	+	1	1	5	2	1	5	0.680348	0.491555	4.7539	1.32398	0.946377	3.92856	1.94603	1.92527	0.826388
asRNA-sll0728-as2	asRNA	3426291	3426414	124	+	11	19	13	8	17	12	9.24831	11.5416	15.2743	6.54455	19.8816	11.6515	0.707649	1.72261	0.762819
asRNA-slr0756-as2	asRNA	3433184	3433285	102	-	0	1	1	2	3	6	--	0.739767	1.43088	1.99253	4.27275	7.09475	--	5.77581	4.95833
asRNA-slr0756-as	asRNA	3433743	3433794	52	-	10	6	7	4	5	5	20.277	8.79017	19.8359	7.89196	14.1029	11.7087	0.389207	1.60439	0.590277
asRNA-slr0757-as	asRNA	3434705	3434825	121	-	0	0	0	0	0	0	--	--	--	--	--	--	--	--	--
asRNA-slr0757-as2	asRNA	3434705	3435074	370	-	7	12	15	10	14	9	1.96176	2.4298	5.87474	2.7269	5.4577	2.91289	1.39002	2.24615	0.495833
asRNA-slr0758-as	asRNA	3435596	3435711	116	-	3	6	3	2	3	6	2.69773	3.89825	3.77005	1.74996	3.75259	6.23104	0.648678	0.962635	1.65278
asRNA-sll0723-as3	asRNA	3437477	3437546	70	+	3	3	1	1	4	1	4.49621	3.24854	2.09447	1.4583	8.33909	1.73085	0.324339	2.56703	0.826388
asRNA-sll0723-as2	asRNA	3439171	3439273	103	+	8	17	17	10	20	11	8.11082	12.4527	24.0864	9.86495	28.2057	12.8795	1.21627	2.26502	0.534721
asRNA-sll0723-as	asRNA	3439412	3439541	130	+	1	3	3	3	2	2	0.80165	1.73759	3.3609	2.34006	2.23022	1.8516	2.91905	1.28351	0.550925
asRNA-slr1651-as	asRNA	3451371	3451439	69	-	0	1	1	1	0	0	--	1.09877	2.12527	1.47974	--	--	--	--	--
asRNA-slr1655-as	asRNA	3457439	3457478	40	-	4	10	9	11	6	12	10.6065	19.1581	33.3504	28.3807	22.1307	36.7472	2.6758	1.15516	1.10185
asRNA-slr1657-as	asRNA	3460004	3460034	31	-	7	3	12	3	7	2	24.1297	7.47164	57.8074	10.0623	33.5648	7.96189	0.417007	4.4923	0.137731
asRNA-sll1546-as	asRNA	3465167	3465285	119	+	6	5	5	2	7	6	5.25828	3.16595	6.12367	1.70547	8.53343	6.07263	0.324339	2.69538	0.991665
asRNA-slr1666-as	asRNA	3472902	3473024	123	-	9	7	5	3	8	7	7.62882	4.28701	5.92289	2.47432	9.43274	6.85245	0.324339	2.20031	1.15694
asRNA-sll1543-as	asRNA	3475218	3475398	181	+	2	10	10	7	2	1	1.14903	4.15091	8.02881	3.9131	1.59833	0.663491	3.40556	0.385054	0.0826388
asRNA-slr1667-as	asRNA	3476341	3476394	54	-	0	3	1	0	0	0	--	4.22923	2.72676	--	--	--	--	--	--
asRNA-sll0446-as	asRNA	3488908	3488938	31	+	0	2	1	0	0	0	--	4.9811	4.81728	--	--	--	--	--	--
asRNA-sll0445-as	asRNA	3491012	3491044	33	+	0	0	2	1	1	1	--	--	9.03241	3.14445	4.49529	3.73214	--	--	0.413194
asRNA-sll0443-as	asRNA	3492169	3492321	153	+	0	2	0	4	2	1	--	0.983111	--	2.64796	1.89275	0.785713	--	1.92527	--
asRNA-slr0453-as	asRNA	3501629	3501696	68	-	62	51	40	36	52	35	95.6955	56.8737	86.2797	54.0658	111.644	62.3879	0.564978	1.96302	0.723089
asRNA-slr0454-as	asRNA	3505248	3505273	26	-	1	0	0	2	0	0	4.13652	--	--	8.0498	--	--	1.94603	--	--
asRNA-slr0459-as	asRNA	3511573	3511794	222	-	11	21	24	23	24	15	5.14725	7.09975	15.6943	10.472	15.6216	8.106	2.03449	2.20031	0.516492
asRNA-slr1176-as2	asRNA	3516650	3516734	85	-	6	6	4	2	4	1	7.38664	5.33689	6.88183	2.39577	6.84996	1.42177	0.324339	1.28351	0.206597
asRNA-slr1176-as	asRNA	3516756	3516917	162	-	65	99	95	58	41	42	41.7505	45.9436	85.2749	36.2491	36.6324	31.1552	0.868231	0.797334	0.36535
asRNA-slr1177-as	asRNA	3518298	3518333	36	-	16	13	17	14	19	12	47.2745	27.7518	70.1947	40.249	78.0896	40.9469	0.85139	2.81386	0.583333
asRNA-sll1110-as	asRNA	3520753	3520925	173	+	32	37	24	29	29	27	19.2396	16.0727	20.1654	16.9654	24.2537	18.7475	0.881797	1.50899	0.929686
asRNA-slr1181-as	asRNA	3523781	3523933	153	-	0	2	0	0	0	0	--	0.983111	--	--	--	--	--	--	--
asRNA-slr1185-as	asRNA	3526987	3527029	43	-	0	1	2	1	3	3	--	1.77896	6.88183	2.39577	10.2749	8.5306	--	5.77581	1.23958
asRNA-slr1187-as	asRNA	3528352	3528432	81	-	26	38	58	42	37	49	33.6092	35.4903	104.776	52.8268	66.5303	73.1499	1.5718	1.8746	0.698155
asRNA-sll0575-as	asRNA	3541971	3541996	26	+	11	4	14	17	11	5	45.5017	11.9546	80.9304	68.4233	63.2937	23.8857	1.50375	5.29449	0.295138
asRNA-sll0574-as	asRNA	3542799	3542874	76	+	29	25	41	21	45	32	39.9863	24.9055	79.0035	28.1743	86.3096	50.9561	0.704599	3.46549	0.644986
asRNA-slr0593-as	asRNA	3548855	3548924	70	-	1	2	0	0	0	1	1.49874	2.16569	--	--	--	1.73085	--	--	--
asRNA-slr0594-as	asRNA	3552006	3552057	52	-	5	8	4	2	7	5	10.1385	11.7202	11.3348	3.94598	19.744	11.7087	0.389207	1.68461	1.03298
asRNA-sll0567-as	asRNA	3552622	3552724	103	+	23	29	29	19	24	17	23.3186	21.2429	41.0886	18.7434	33.8469	19.9047	0.803797	1.59333	0.484434
asRNA-sll0564-as	asRNA	3556272	3556342	71	+	9	17	14	19	14	30	13.2959	18.1454	28.9037	27.3118	28.7699	51.1836	2.05415	1.58552	1.77083
asRNA-slr0599-as	asRNA	3558918	3558957	40	-	3	4	10	4	7	8	7.95484	7.66322	37.056	10.3203	25.8191	24.4981	1.29736	3.36922	0.66111
asRNA-slr0600-as2	asRNA	3559108	3559169	62	-	16	24	19	20	17	22	27.1247	29.3966	45.014	32.991	40.0891	43.0725	1.21627	1.36373	0.95687
asRNA-slr0600-as	asRNA	3560029	3560177	149	-	14	27	18	16	28	24	9.7823	13.6307	17.5766	10.8781	27.2147	19.3668	1.11202	1.99658	1.10185
asRNA-slr0604-as2	asRNA	3565927	3566241	315	-	59	54	37	46	78	53	19.4311	12.8493	17.0293	14.7409	35.7333	20.1583	0.758624	2.78094	1.18374
asRNA-slr0604-as	asRNA	3566578	3566677	100	-	34	40	19	11	17	26	35.5155	30.1885	27.7359	11.1803	24.7014	31.365	0.3148	0.81824	1.13085
ncr0020	ncRNA	92545	92654	110	+	10	13	14	11	7	12	9.48742	8.91113	18.562	10.1546	9.23803	13.1481	1.07032	1.03668	0.708332
ncl0020	ncRNA	92938	93037	100	-	45	43	49	37	36	28	47.0059	32.4526	71.5294	37.6064	52.3088	33.7777	0.800036	1.61185	0.472222
ncl0030	ncRNA	106687	106808	122	-	3	1	1	1	1	0	2.56396	0.617491	1.19437	0.831591	1.18884	--	0.324339	1.92527	--
ncr0030	ncRNA	106735	106787	53	+	0	0	0	0	0	0	--	--	--	--	--	--	--	--	--
ncr0040	ncRNA	107188	107251	64	+	4	6	8	2	5	3	6.5659	7.11585	18.3516	3.19437	11.4166	5.68706	0.486509	1.60439	0.309895
ncr0050	ncRNA	112840	112900	61	+	1	2	3	2	0	0	1.72355	2.49055	7.22593	3.35408	--	--	1.94603	--	--
ncr0060	ncRNA	120557	120640	84	+	2	2	7	2	2	3	2.49188	1.8004	12.1883	2.42464	3.46625	4.31669	0.973017	1.92527	0.354166
ncl0040	ncRNA	141030	141060	31	-	2	1	2	1	0	1	6.89419	2.49055	9.63457	3.35408	--	3.98094	0.486509	--	0.413194
ncr0070	ncRNA	143881	143959	79	+	3	6	2	2	5	4	3.97742	5.74742	3.7056	2.58006	9.22111	6.12453	0.648678	1.60439	1.65278
ncr0075	ncRNA	153165	153419	255	+	229	361	189	206	214	184	93.2345	106.191	107.535	81.6072	121.196	86.515	0.875291	1.1413	0.804526
ncr0080	ncRNA	168233	168515	283	+	2	4	5	6	7	6	0.733425	1.05981	2.56239	2.1409	3.57073	2.54103	2.91905	3.36922	0.991665
ncr0090	ncRNA	189725	189852	128	+	17	24	25	17	35	14	13.8427	14.1196	28.4485	13.4692	39.6435	13.1653	0.973017	2.80768	0.462777
ncl0050	ncRNA	204417	204504	88	-	13	5	5	5	8	10	15.4525	4.29405	8.30566	5.7829	13.2275	13.7274	0.374237	3.08043	1.65278
ncl0060	ncRNA	215186	215217	32	-	3	1	0	0	1	0	10.0077	2.41021	--	--	4.6403	--	--	1.92527	--
ncr0100	ncRNA	215356	215449	94	+	20	22	10	20	13	5	22.2393	17.6749	15.5396	21.6393	20.108	6.42088	0.973017	1.13766	0.413194
ncl0070	ncRNA	219803	219825	23	-	2	3	3	2	2	4	9.40117	10.1886	19.7071	9.1475	13.0772	21.7142	0.973017	1.28351	1.10185
ncl0080	ncRNA	259481	259515	35	-	11	13	16	11	15	9	33.4571	28.568	68.0087	32.5543	63.4629	31.6134	0.973017	2.22146	0.464843
ncr0130	ncRNA	291511	291573	63	+	0	3	0	1	1	0	--	3.61531	--	1.62294	2.32015	--	--	0.641756	--
ncr0140	ncRNA	297994	298015	22	+	10	9	10	3	11	6	49.2442	32.0213	68.8183	14.3746	75.3496	34.1224	0.291905	2.35311	0.495833
ncl0100	ncRNA	334504	334543	40	-	919	539	792	821	1045	1046	2436.83	1032.62	2934.84	2118.23	3854.42	3203.13	0.869257	3.73267	1.09142
ncl0110	ncRNA	335695	335755	61	-	54	103	89	67	88	74	93.0716	128.263	214.369	112.362	210.979	147.295	1.20726	1.64489	0.687109
ncr0150	ncRNA	342871	342974	104	+	0	0	1	0	2	0	--	--	1.40309	--	2.79319	--	--	--	--
ncr0170	ncRNA	410235	410296	62	+	0	0	0	0	0	0	--	--	--	--	--	--	--	--	--
ncl0120	ncRNA	410249	410309	61	-	0	1	0	0	0	0	--	1.24527	--	--	--	--	--	--	--
ncr0180	ncRNA	431108	431145	38	+	3	7	10	4	19	3	8.38483	14.1355	39.0591	10.8781	73.8685	9.68338	1.29736	5.22573	0.247916
ncr0190	ncRNA	431168	431216	49	+	2	5	3	1	1	0	4.30887	7.78296	9.03241	2.0963	2.99686	--	0.486509	0.385054	--
ncr0200	ncRNA	437404	437674	271	+	189	247	206	154	272	207	72.389	68.3517	110.262	57.3921	144.915	91.5617	0.792829	2.12013	0.830399
ncr0210	ncRNA	450313	450612	300	+	10	24	18	29	26	10	3.45863	5.99731	8.70011	9.75938	12.5086	3.99426	2.82175	2.08571	0.459104
ncr0220	ncRNA	459047	459111	65	+	7	10	5	2	11	8	11.3108	11.6744	11.2905	3.14445	24.7241	14.9285	0.278005	2.1178	1.32222
ncl0130	ncRNA	465706	465735	30	-	2	1	3	6	3	1	7.13192	2.57643	14.9502	20.8185	14.881	4.11822	2.91905	5.77581	0.275463
ncl0140	ncRNA	473054	473095	42	-	0	2	1	3	2	1	--	3.6447	3.52484	7.36262	7.01704	2.91289	--	1.92527	0.826388
ncl0150	ncRNA	477452	477658	207	-	169	129	112	89	109	63	84.8387	46.7884	78.5732	43.4728	76.1144	36.5242	0.512417	1.62678	0.464843
ncl0160	ncRNA	484612	484694	83	-	158	301	255	163	258	208	199.259	274.264	449.417	200.018	452.599	302.94	1.00381	1.65023	0.674073
ncl0170	ncRNA	508107	508217	111	-	3	3	1	1	6	5	2.82035	2.03772	1.3138	0.91475	7.84632	5.42856	0.324339	3.85054	4.13194
ncl0180	ncRNA	520534	520618	85	-	1	5	2	3	6	2	1.23111	4.44741	3.44092	3.59366	10.2749	2.84353	2.91905	2.31032	0.826388
ncl0190	ncRNA	543390	543450	61	-	100	40	40	40	60	60	172.355	49.811	96.3457	67.0817	143.849	119.428	0.389207	2.8879	1.23958
ncr0240	ncRNA	549868	549922	55	+	2	1	2	0	0	1	3.83011	1.38364	5.35254	--	--	2.21164	--	--	0.413194
ncl0200	ncRNA	552946	553007	62	-	42	48	46	21	27	22	71.2023	58.7933	108.981	34.6405	63.671	43.0725	0.486509	1.08296	0.395229
ncr0250	ncRNA	557027	557131	105	+	4	11	7	4	5	7	3.97742	7.9027	9.72721	3.8701	6.91583	8.03845	0.973017	0.875122	0.826388
ncl0210	ncRNA	562345	562371	27	-	0	1	0	0	0	1	--	2.87371	--	--	--	4.5934	--	--	--
ncl0215	ncRNA	594284	594407	124	+	7	14	21	6	20	10	5.88529	8.50431	24.6739	4.90842	23.3901	9.70962	0.834015	2.75038	0.393518
ncr0270	ncRNA	618897	618982	86	+	13	12	6	6	8	4	15.8161	10.5482	10.2013	7.10277	13.5388	5.62016	0.449085	1.28351	0.550925
ncl0230	ncRNA	645710	645843	134	-	1	1	1	0	2	0	0.777541	0.561778	1.08661	--	2.16315	--	--	3.85054	--
ncr0280	ncRNA	645865	646074	210	+	8	9	4	1	3	2	3.95839	3.21745	2.7659	0.481448	2.06482	1.14285	0.121627	0.641756	0.413194
ncl0240	ncRNA	671734	671788	55	-	5	4	8	4	15	4	9.57527	5.53455	21.4102	7.45352	39.9581	8.84654	0.778414	7.21976	0.413194
ncl0250	ncRNA	692771	692815	45	-	0	0	1	1	0	2	--	--	3.28451	2.28688	--	5.42856	--	--	1.65278
ncl0260	ncRNA	700946	701128	183	-	2	12	8	9	14	6	1.13641	4.92636	6.35246	4.97584	11.0653	3.9372	4.37858	2.24615	0.619791
ncl0270	ncRNA	723897	723972	76	-	68	88	63	32	47	37	93.761	87.6673	121.396	42.9323	90.1455	58.918	0.45789	1.02827	0.485339
ncr0290	ncRNA	727539	727667	129	+	177	361	144	170	131	130	143.001	210.724	162.583	133.639	147.221	121.294	0.934536	0.698643	0.746044
ncr0300	ncRNA	727885	728154	270	+	45	40	64	39	98	77	17.2996	11.1102	34.3836	14.5884	52.406	34.1858	0.843282	4.71691	0.994248
ncl0280	ncRNA	727929	728041	113	-	0	0	0	0	0	0	--	--	--	--	--	--	--	--	--
ncr0310	ncRNA	729896	729974	79	+	6	2	5	1	4	0	7.95484	1.91581	9.26401	1.29003	7.37688	--	0.16217	3.85054	--
ncl0290	ncRNA	734465	734506	42	-	2	0	2	0	3	1	5.04453	--	7.04968	--	10.5256	2.91289	--	--	0.413194
ncr0320	ncRNA	736245	736303	59	+	2	2	4	4	3	2	3.56596	2.57643	9.9668	6.93948	7.44048	4.11822	1.94603	2.8879	0.413194
ncl0300	ncRNA	736257	736311	55	-	0	0	0	0	0	0	--	--	--	--	--	--	--	--	--
ncl0310	ncRNA	764097	764234	138	-	3	5	5	5	6	5	2.26452	2.72688	5.2744	3.67236	6.29997	4.3587	1.6217	2.31032	0.826388
ncr0330	ncRNA	776440	776482	43	+	1	1	6	1	4	0	2.46221	1.77896	20.6455	2.39577	13.6999	--	0.973017	7.70108	--
ncl0320	ncRNA	779554	779674	121	-	4	8	5	7	7	2	3.4471	4.9811	6.02161	5.86965	8.39121	1.99047	1.70278	1.68461	0.330555
ncl0330	ncRNA	779738	779828	91	-	5	4	1	4	2	3	5.74516	3.32073	1.60576	4.47211	3.19665	3.98094	0.778414	0.962635	2.47916
ncl0350	ncRNA	801240	801399	160	-	1	1	7	6	8	2	0.650396	0.469915	6.36245	3.79708	7.2377	1.50224	5.8381	15.4022	0.236111
ncr0340	ncRNA	811282	811301	20	+	79	75	70	44	63	35	429.98	294.933	532.437	233.021	476.974	220	0.541934	1.61723	0.413194
ncr0350	ncRNA	813621	813678	58	+	1	2	1	2	0	4	1.81426	2.62163	2.53541	3.53062	--	8.38094	1.94603	--	3.30555
ncl0360	ncRNA	821841	821891	51	-	0	0	0	0	0	0	--	--	--	--	--	--	--	--	--
ncl0370	ncRNA	826394	826431	38	-	3	4	11	1	3	6	8.38483	8.07745	42.965	2.71953	11.6635	19.3668	0.324339	1.44395	0.450757
ncl0380	ncRNA	842788	842951	164	-	12	16	21	10	6	9	7.61322	7.33413	18.619	6.17316	5.29506	6.5942	0.810848	0.721976	0.354166
ncr0360	ncRNA	842930	842954	25	+	0	0	0	0	0	0	--	--	--	--	--	--	--	--	--
ncl0390	ncRNA	845890	845951	62	-	2	3	2	4	1	5	3.39059	3.67458	4.73831	6.5982	2.35818	9.78921	1.94603	0.641756	2.06597
ncr0370	ncRNA	890608	890658	51	+	19	17	24	35	35	26	39.2969	25.4036	69.3689	70.4358	100.694	62.1027	1.7924	3.96379	0.895253
ncr0380	ncRNA	900771	900854	84	+	79	249	173	47	112	99	98.4291	224.149	301.225	56.979	194.11	142.451	0.578884	0.865985	0.472904
ncl0400	ncRNA	903884	903963	80	-	119	209	171	127	182	123	155.774	197.668	312.819	161.76	331.4	185.945	1.03843	1.67655	0.594419
ncl0410	ncRNA	911010	911226	217	-	13	13	15	10	15	8	6.22392	4.49682	10.036	4.65845	9.98953	4.42327	0.748475	2.22146	0.44074
ncl0420	ncRNA	929992	930052	61	-	23	26	21	21	30	18	39.6416	32.3771	50.5815	35.2179	71.9246	35.8285	0.888407	2.22146	0.708332
ncl0430	ncRNA	944008	944069	62	-	757	912	749	715	741	507	1283.34	1117.07	1774.5	1179.43	1747.41	992.626	0.919032	1.56428	0.559384
ncl0440	ncRNA	953350	953435	86	-	5	5	4	5	2	5	6.08311	4.39508	6.80087	5.91897	3.38469	7.0252	0.973017	0.770108	1.03298
ncr0390	ncRNA	969431	969533	103	+	3	7	8	1	6	1	3.04156	5.1276	11.3348	0.986495	8.46172	1.17087	0.324339	1.65023	0.103298
ncr0400	ncRNA	975552	975718	167	+	1	3	5	3	3	2	0.622969	1.3503	4.35297	1.81848	2.59969	1.4389	2.91905	1.92527	0.330555
ncr0410	ncRNA	983563	983626	64	+	25	23	30	21	22	24	41.0369	27.2774	68.8183	33.5408	50.2331	45.4965	0.817335	1.84156	0.66111
ncr0420	ncRNA	1019684	1019718	35	+	5	2	1	1	6	3	15.2078	4.39508	4.25054	2.95949	25.3852	10.5378	0.194603	5.77581	2.47916
ncl0460	ncRNA	1052220	1052248	29	-	3	0	4	0	3	2	11.08	--	20.6455	--	15.4124	8.5306	--	--	0.413194
ncr0430	ncRNA	1052264	1052295	32	+	12	11	13	6	14	8	40.0308	26.5123	60.6045	19.4753	64.9642	30.8202	0.486509	2.45034	0.508546
ncr0440	ncRNA	1075792	1075862	71	+	4	9	10	5	8	7	5.90931	9.6064	20.6455	7.18732	16.4399	11.9428	1.21627	1.71135	0.578471
ncr0450	ncRNA	1098070	1098184	115	+	92	97	119	94	116	83	83.456	63.5745	150.857	82.9695	146.373	86.9522	0.99417	2.30238	0.576388
ncl0490	ncRNA	1116680	1116775	96	-	16	12	14	14	18	14	17.4169	9.43786	21.2975	14.8286	27.2556	17.6	0.85139	2.8879	0.826388
ncl0500	ncRNA	1146765	1146880	116	-	2	1	9	1	4	2	1.79849	0.649708	11.3101	0.874979	5.00345	2.07701	0.486509	7.70108	0.183642
ncr0460	ncRNA	1148107	1148215	109	+	50	49	26	43	34	20	47.8763	33.8991	34.7915	40.0627	45.2859	22.1164	0.836795	1.3359	0.635683
ncr0470	ncRNA	1148528	1148566	39	+	1	0	0	0	1	1	2.72139	--	--	--	3.78551	3.14285	--	--	--
ncr0480	ncRNA	1190719	1190820	102	+	11	9	8	10	8	9	11.2628	6.6579	11.447	9.96263	11.394	10.6421	0.884561	1.71135	0.929686
ncr0490	ncRNA	1211302	1211412	111	+	9	14	12	10	14	20	8.46105	9.50936	15.7657	9.1475	18.3081	21.7142	1.08113	1.92527	1.37731
ncl0520	ncRNA	1214994	1215056	63	-	2	3	6	5	3	1	3.3359	3.61531	13.9857	8.11472	6.96045	1.92626	2.43254	1.92527	0.137731
ncr0500	ncRNA	1215105	1215138	34	+	3	2	2	2	1	1	9.40117	4.52827	8.7587	6.09834	4.35907	3.61904	0.648678	0.962635	0.413194
ncl0530	ncRNA	1255836	1255915	80	-	0	3	3	0	11	3	--	2.83733	5.48805	--	20.0296	4.53525	--	7.05932	0.826388
ncl0540	ncRNA	1289113	1289326	214	-	49	51	67	105	118	70	23.7898	17.8898	45.4589	49.6027	79.6911	39.2488	2.08504	4.45455	0.86339
ncl0550	ncRNA	1289257	1289319	63	-	0	0	0	0	0	0	--	--	--	--	--	--	--	--	--
ncl0560	ncRNA	1302812	1302982	171	-	5	5	9	11	16	11	3.04156	2.19754	7.65098	6.51087	13.5388	7.72772	2.14064	6.16086	1.01003
ncl0570	ncRNA	1311358	1311440	83	-	600	800	400	600	1000	900	756.68	728.941	704.968	736.262	1754.26	1310.8	0.973017	2.40659	1.85937
ncl0580	ncRNA	1320693	1320824	132	-	20	40	29	23	26	26	15.7882	22.8142	31.9927	17.6666	28.5502	23.7033	1.11897	1.25143	0.740899
ncr0510	ncRNA	1325547	1325693	147	+	4	3	4	0	5	4	2.83323	1.53527	3.95941	--	4.92634	3.27201	--	3.20878	0.826388
ncr0520	ncRNA	1335372	1335443	72	+	314	356	383	435	632	270	457.347	374.634	779.586	616.49	1280.46	454.164	1.34797	3.41789	0.582571
ncl0590	ncRNA	1350007	1350188	182	-	18	16	6	8	15	12	10.2842	6.60477	4.79067	4.4474	11.9212	7.9179	0.432452	1.80494	1.65278
ncl0600	ncRNA	1395846	1395870	25	-	0	0	0	0	0	0	--	--	--	--	--	--	--	--	--
ncl0610	ncRNA	1396225	1396290	66	-	40	41	47	39	61	41	63.6387	47.1288	104.498	60.3735	134.997	75.3317	0.948692	2.86443	0.720891
ncl0620	ncRNA	1400362	1400415	54	-	12	18	22	25	38	26	23.4142	25.3754	59.9888	47.4635	103.137	58.5875	2.02712	4.06446	0.97664
ncr0530	ncRNA	1413708	1413767	60	+	4	8	10	8	6	6	7.01104	10.131	24.4947	13.6437	14.6287	12.1453	1.94603	1.44395	0.495833
ncr0540	ncRNA	1413998	1414089	92	+	2	2	1	0	1	0	2.27281	1.64212	1.58812	--	1.58076	--	--	0.962635	--
ncr0550	ncRNA	1419713	1419783	71	+	1	5	2	5	7	1	1.47733	5.33689	4.1291	7.18732	14.3849	1.70612	4.86509	2.69538	0.413194
ncr0560	ncRNA	1422232	1422271	40	+	1	0	0	0	0	0	2.65161	--	--	--	--	--	--	--	--
ncl0640	ncRNA	1430243	1430362	120	-	8	16	5	6	4	7	6.95213	10.0459	6.07221	5.0734	4.83527	7.0252	0.729763	0.481317	1.15694
ncr0570	ncRNA	1430296	1430329	34	+	0	0	0	0	0	0	--	--	--	--	--	--	--	--	--
ncr0575	ncRNA	1431912	1431989	78	+	85	87	80	89	116	60	114.157	84.4199	150.149	116.304	216.708	93.061	1.01881	2.56703	0.619791
ncl0650	ncRNA	1460669	1460755	87	-	2	2	1	1	4	3	2.40495	1.73759	1.68045	1.17003	6.69066	4.1661	0.486509	3.85054	2.47916
ncl0660	ncRNA	1467385	1467454	70	-	3	3	3	2	0	0	4.49621	3.24854	6.28341	2.9166	--	--	0.648678	--	--
ncr0580	ncRNA	1484006	1484149	144	+	24	32	32	12	25	16	17.356	16.7198	32.3398	8.44385	25.1485	13.3626	0.486509	1.50412	0.413194
ncl0680	ncRNA	1486404	1486537	134	-	17	20	11	7	5	2	13.2182	11.2356	11.9527	5.29592	5.40787	1.79591	0.400654	0.481317	0.150252
ncl0690	ncRNA	1488413	1488611	199	-	2	7	6	3	3	3	1.04457	2.64149	4.37935	1.52458	2.17953	1.80952	1.45953	0.825115	0.413194
ncr0590	ncRNA	1488633	1488724	92	+	4	1	0	1	3	4	4.54562	0.82106	--	1.10574	4.74228	5.2496	0.243254	5.77581	--
ncl0700	ncRNA	1509843	1509932	90	-	0	0	1	0	0	0	--	--	1.6238	--	--	--	--	--	--
ncl0710	ncRNA	1558731	1558783	53	-	5	12	18	13	20	13	9.94355	17.2423	50.0256	25.1556	55.3266	29.8571	2.52984	3.20878	0.596836
ncl0720	ncRNA	1558897	1558975	79	-	653	276	300	530	487	368	865.752	264.381	555.84	683.717	898.136	563.457	0.789738	3.39712	1.0137
ncl0730	ncRNA	1562961	1563019	59	-	0	4	1	0	1	3	--	5.15286	2.4917	--	2.48016	6.17733	--	0.481317	2.47916
ncr0610	ncRNA	1572672	1572777	106	+	0	5	4	1	3	1	--	3.55793	5.50547	0.95831	4.10998	1.13741	--	1.15516	0.206597
ncl0740	ncRNA	1581896	1582003	108	-	4	0	4	2	1	0	3.8659	--	5.40256	1.88079	1.34439	--	0.486509	--	--
ncr0620	ncRNA	1582069	1582138	70	+	1	1	1	0	0	1	1.49874	1.08285	2.09447	--	--	1.73085	--	--	0.826388
ncr0630	ncRNA	1587122	1587187	66	+	3	4	2	6	4	2	4.7729	4.59793	4.44672	9.28823	8.85226	3.67472	1.94603	1.92527	0.826388
ncl0750	ncRNA	1592471	1592634	164	-	138	309	207	92	111	62	87.552	141.64	183.53	56.7931	97.9587	45.4267	0.648678	0.691602	0.247517
ncl0760	ncRNA	1592648	1592688	41	-	0	0	0	0	0	0	--	--	--	--	--	--	--	--	--
ncr0640	ncRNA	1592737	1592826	90	+	28	40	36	14	22	8	32.5344	33.5804	58.4569	15.8283	35.5582	10.7351	0.486509	1.0589	0.183642
ncl0770	ncRNA	1604574	1604687	114	-	115	137	122	65	124	83	105.243	90.5854	156.029	57.8802	157.852	87.7217	0.549966	1.74258	0.562215
ncl0780	ncRNA	1616621	1616694	74	-	49	41	45	37	70	56	69.4141	41.964	89.0868	51.0005	137.938	91.6163	0.734727	3.28705	1.02839
ncr0650	ncRNA	1619851	1619876	26	+	12	14	8	7	9	5	49.6382	41.8412	46.2459	28.1743	51.7857	23.8857	0.567593	1.23767	0.516492
ncl0790	ncRNA	1650593	1650732	140	-	10	7	4	5	4	3	7.43978	3.7627	4.15881	3.61952	4.13955	2.57759	0.486509	1.10015	0.619791
ncr0670	ncRNA	1655724	1655806	83	+	4	7	7	7	6	2	5.04453	6.37823	12.3369	8.58973	10.5256	2.91289	1.70278	1.65023	0.236111
ncr0680	ncRNA	1658389	1658464	76	+	1	2	2	1	3	1	1.37884	1.99244	3.85383	1.34163	5.75397	1.59238	0.973017	2.8879	0.413194
ncr0690	ncRNA	1671919	1672049	131	+	22	26	29	18	34	26	17.5006	14.9433	32.2387	13.9324	37.6221	23.8857	0.796105	2.51766	0.740899
ncl0800	ncRNA	1678685	1678733	49	-	5	3	3	6	11	4	10.7722	4.66978	9.03241	12.5778	32.9655	9.95236	1.16762	7.05932	1.10185
ncr0700	ncRNA	1678974	1679224	251	+	333	571	524	340	910	417	137.746	170.652	302.911	136.847	523.611	199.206	0.993471	3.06829	0.657641
ncr0710	ncRNA	1679334	1679407	74	+	139	264	223	105	167	85	196.909	270.207	441.474	144.731	329.08	139.06	0.735013	1.21788	0.314991
ncl0810	ncRNA	1680334	1680464	131	-	1	4	3	0	1	1	0.795484	2.29897	3.33504	--	1.10653	0.91868	--	0.481317	0.275463
ncl0820	ncRNA	1695527	1695784	258	-	65	94	76	83	125	109	26.155	27.3282	42.737	32.4968	69.9656	50.6525	1.24247	2.5602	1.18521
ncr0720	ncRNA	1700655	1700843	189	+	5	14	9	15	6	6	2.75034	5.56399	6.91844	8.02839	4.59093	3.81154	2.91905	0.825115	0.550925
ncr0730	ncRNA	1711775	1711968	194	+	4	1	2	5	2	1	2.14327	0.387132	1.4976	2.6068	1.49067	0.6188	1.21627	3.85054	0.413194
ncl0830	ncRNA	1712434	1712553	120	-	121	165	133	115	218	130	105.151	103.598	161.521	97.2403	263.522	130.468	0.924768	2.54369	0.807747
ncl0840	ncRNA	1728562	1728613	52	-	0	1	0	0	0	1	--	1.46503	--	--	--	2.34173	--	--	--
ncr0740	ncRNA	1744205	1744246	42	+	174	185	144	103	156	102	438.874	337.135	507.577	252.783	547.329	297.114	0.575981	1.62347	0.585358
ncl0845	ncRNA	1748927	1749138	212	-	2	2	2	2	0	3	0.980217	0.708213	1.36984	0.953768	--	1.69803	0.973017	--	1.23958
ncl0850	ncRNA	1767012	1767096	85	-	12	11	8	21	18	20	14.7733	9.78429	13.7637	25.1556	30.8248	28.4353	1.70278	3.15044	2.06597
ncl0860	ncRNA	1770446	1770550	105	-	9	9	18	11	17	15	8.94919	6.46584	25.0128	10.6428	23.5138	17.2252	1.18924	3.63662	0.688656
ncl0870	ncRNA	1772337	1772401	65	-	21	23	18	13	19	12	33.9324	26.8512	40.6458	20.439	42.7052	22.3928	0.602344	1.59044	0.550925
ncr0760	ncRNA	1781080	1781157	78	+	13	23	15	16	5	1	17.4593	22.3179	28.153	20.9086	9.34086	1.55102	1.19756	0.418537	0.0550925
ncr0770	ncRNA	1783744	1783776	33	+	1	4	3	2	2	1	3.23165	9.33955	13.5486	6.28891	8.99058	3.73214	1.94603	0.962635	0.275463
ncr0780	ncRNA	1795632	1795729	98	+	10	8	7	6	7	3	10.6611	6.16218	10.4292	6.22407	10.3809	3.69366	0.58381	1.68461	0.354166
ncr0790	ncRNA	1808819	1808895	77	+	2	1	2	4	1	3	2.72139	0.983111	3.80312	5.29592	1.89275	4.71428	1.94603	1.92527	1.23958
ncl0880	ncRNA	1816497	1816602	106	-	44	49	34	42	60	39	43.3349	34.8677	46.7965	40.249	82.1996	44.3591	0.928789	2.35747	0.947915
ncr0800	ncRNA	1823725	1823788	64	+	6	5	7	7	4	4	9.84885	5.92988	16.0576	11.1803	9.13329	7.58275	1.13519	1.54022	0.472222
ncr0810	ncRNA	1832234	1832330	97	+	15	16	16	18	14	16	16.1583	12.4527	24.0864	18.8667	20.978	19.9047	1.16762	1.68461	0.826388
ncr0820	ncRNA	1845474	1845541	68	+	0	0	0	0	0	0	--	--	--	--	--	--	--	--	--
ncl0900	ncRNA	1845481	1845617	137	-	4	6	4	5	4	4	3.04156	3.29631	4.25054	3.69936	4.23086	3.5126	1.21627	1.28351	0.826388
ncl0910	ncRNA	1853953	1853995	43	-	6	13	11	11	13	11	14.7733	23.1265	37.8501	26.3535	44.5248	31.2789	1.78386	1.92527	0.826388
ncl0920	ncRNA	1864129	1864166	38	-	2	3	3	1	1	3	5.58989	6.05809	11.7177	2.71953	3.88782	9.68338	0.486509	0.641756	0.826388
ncr0830	ncRNA	1865513	1865588	76	+	19	31	23	21	26	17	26.1979	30.8828	44.319	28.1743	49.8677	27.0704	1.07544	1.61474	0.610808
ncr0840	ncRNA	1875002	1875077	76	+	3	5	1	2	5	3	4.13652	4.9811	1.92691	2.68327	9.58995	4.77713	0.648678	1.92527	2.47916
ncr0850	ncRNA	1880854	1880961	108	+	2	4	0	1	1	0	1.93295	2.79314	--	0.940397	1.34439	--	0.486509	0.481317	--
ncl0930	ncRNA	1881771	1881856	86	-	46	68	46	36	63	18	55.9646	59.7731	78.21	42.6166	106.618	25.2907	0.761492	1.78371	0.323369
ncr0860	ncRNA	1881786	1881828	43	+	0	0	0	0	0	0	--	--	--	--	--	--	--	--	--
ncr0870	ncRNA	1886879	1887067	189	+	291	395	166	209	179	193	160.07	156.984	127.607	111.862	136.963	122.605	0.698834	0.872464	0.9608
ncl0940	ncRNA	1886896	1886925	30	-	917	1095	418	843	497	601	3269.99	2821.19	2083.06	2924.99	2465.28	2475.05	0.894497	0.873844	1.18818
ncl0950	ncRNA	1924070	1924120	51	-	0	1	0	0	1	0	--	1.49433	--	--	2.87699	--	--	1.92527	--
ncr0880	ncRNA	1924077	1924109	33	+	0	0	0	0	0	0	--	--	--	--	--	--	--	--	--
ncr0890	ncRNA	1935801	1935893	93	+	65	62	89	75	86	70	73.0635	50.3524	139.806	82.0292	134.468	90.8694	1.12271	2.67054	0.649968
ncr0900	ncRNA	1942801	1942868	68	+	11	15	8	14	14	12	16.9782	16.7276	17.2559	21.0256	30.0581	21.3902	1.23839	1.79692	1.23958
ncr0910	ncRNA	1945416	1945501	86	+	1	1	3	1	1	3	1.21662	0.879017	5.10065	1.18379	1.69234	4.21512	0.973017	1.92527	0.826388
ncr0920	ncRNA	1957509	1957613	105	+	12	8	45	33	80	38	11.9323	5.74742	62.5321	31.9283	110.653	43.6373	2.6758	19.2527	0.697839
ncr0930	ncRNA	1969320	1969357	38	+	18	24	16	13	12	13	50.309	48.4647	62.4945	35.3539	46.6538	41.9613	0.702735	0.962635	0.67144
ncl0980	ncRNA	1981600	1981804	205	-	9	9	12	8	14	3	4.56233	3.29631	8.50109	3.94598	9.87201	1.7563	0.864904	2.99486	0.206597
ncr0940	ncRNA	1981792	1981867	76	+	0	2	0	0	1	1	--	1.99244	--	--	1.91799	1.59238	--	0.962635	--
ncl0990	ncRNA	1986939	1987020	82	-	3	5	4	3	1	2	3.83011	4.61213	7.13672	3.72676	1.77592	2.94885	0.973017	0.385054	0.413194
ncr0950	ncRNA	2010078	2010154	77	+	23	17	17	13	17	7	31.296	16.7129	32.3265	17.2117	32.1768	11	0.549966	1.92527	0.340277
ncr0960	ncRNA	2024026	2024131	106	+	5	9	9	6	13	6	4.92442	6.40427	12.3873	5.74986	17.8099	6.82448	1.16762	2.78094	0.550925
ncl1010	ncRNA	2046389	2046497	109	-	1	2	3	2	2	1	0.957527	1.38364	4.0144	1.86338	2.66388	1.10582	1.94603	1.92527	0.275463
ncl1020	ncRNA	2067108	2067215	108	-	91	114	126	83	91	98	87.9493	79.6044	170.181	78.053	122.339	109.383	0.887477	1.53684	0.642746
ncr0970	ncRNA	2067396	2067472	77	+	2	5	8	3	3	4	2.72139	4.91555	15.2125	3.97194	5.67826	6.2857	1.45953	1.15516	0.413194
ncr0980	ncRNA	2073040	2073126	87	+	1	1	1	2	1	1	1.20248	0.868796	1.68045	2.34006	1.67267	1.3887	1.94603	1.92527	0.826388
ncl1040	ncRNA	2087192	2087264	73	-	7	8	2	9	4	3	10.054	8.30183	4.0144	12.5778	7.99163	4.97618	1.25102	0.962635	1.23958
ncr1010	ncRNA	2098675	2098785	111	+	7	10	12	10	8	7	6.58082	6.7924	15.7657	9.1475	10.4618	7.59999	1.39002	1.54022	0.48206
ncl1045	ncRNA	2115892	2116047	156	-	8	2	4	4	4	2	5.33744	0.964083	3.72951	2.59671	3.71224	1.54101	0.486509	3.85054	0.413194
ncl1050	ncRNA	2121482	2121631	150	-	8	14	10	6	9	3	5.55237	7.02034	9.69923	4.05191	8.68888	2.4046	0.729763	1.23767	0.247916
ncr1020	ncRNA	2128617	2128685	69	+	2	1	0	0	0	1	3.04156	1.09877	--	--	--	1.7563	--	--	--
ncl1060	ncRNA	2128632	2128695	64	-	441	272	652	599	1266	905	723.89	322.585	1495.65	956.713	2890.68	1715.6	1.32163	8.961	1.14706
ncr1030	ncRNA	2146618	2146647	30	+	1	1	1	0	1	0	3.56596	2.57643	4.9834	--	4.96032	--	--	1.92527	--
ncl1080	ncRNA	2210269	2210341	73	-	2	4	1	4	5	0	2.87258	4.15091	2.0072	5.59014	9.98953	--	1.94603	2.40659	--
ncr1050	ncRNA	2210938	2210993	56	+	0	0	0	0	0	0	--	--	--	--	--	--	--	--	--
ncr1060	ncRNA	2211085	2211177	93	+	0	3	2	0	0	0	--	2.43641	3.14171	--	--	--	--	--	--
ncr1070	ncRNA	2215955	2216474	520	+	0	0	0	0	0	0	--	--	--	--	--	--	--	--	--
ncr1071	ncRNA	2215955	2217002	1048	+	96	130	141	20	35	38	9.48198	9.27711	19.4624	1.92211	4.80871	4.33455	0.202712	0.518342	0.222714
ncl1090	ncRNA	2250568	2250609	42	-	0	0	0	0	0	0	--	--	--	--	--	--	--	--	--
ncl1100	ncRNA	2253883	2254019	137	-	5	6	7	5	7	13	3.80194	3.29631	7.43845	3.69936	7.40401	11.4159	0.973017	2.24615	1.53472
ncr1080	ncRNA	2260229	2260367	139	+	12	15	20	15	26	11	8.99243	8.12135	20.9447	10.9372	27.102	9.51965	1.21627	3.33713	0.454513
ncl1110	ncRNA	2262718	2262767	50	-	78	65	55	34	43	17	164.616	99.1136	162.215	69.8197	126.235	41.4343	0.424136	1.27364	0.255429
ncl1120	ncRNA	2263555	2263692	138	-	9	13	6	5	6	2	6.79355	7.08988	6.32928	3.67236	6.29997	1.74348	0.540565	0.888586	0.275463
ncr1090	ncRNA	2270214	2270293	80	+	0	0	0	0	0	0	--	--	--	--	--	--	--	--	--
ncl1130	ncRNA	2270287	2270391	105	-	1	6	4	3	0	3	0.994355	4.31056	5.5584	2.90257	--	3.44505	2.91905	--	0.619791
ncr1100	ncRNA	2291970	2291989	20	+	2	1	3	1	6	1	10.8856	3.93244	22.8187	5.29592	45.4261	6.2857	0.486509	11.5516	0.275463
NC-2306445	ncRNA	2306445	2306526	82	+	12	8	4	6	6	9	15.3204	7.3794	7.13672	7.45352	10.6555	13.2698	0.486509	1.44395	1.85937
ncl1150	ncRNA	2316936	2317030	95	-	5	12	12	6	1	4	5.50069	9.53827	18.4492	6.42271	1.53031	5.08206	1.16762	0.160439	0.275463
ncl1160	ncRNA	2324652	2324768	117	-	3	2	2	3	4	2	2.67447	1.28821	2.4917	2.60231	4.96032	2.05911	0.973017	3.85054	0.826388
ncr1120	ncRNA	2324795	2324835	41	+	3	3	1	2	3	0	7.75597	5.60373	3.61296	5.03113	10.7887	--	0.648678	1.92527	--
ncr1130	ncRNA	2328980	2329080	101	+	1	1	0	0	0	2	1.03413	0.747164	--	--	--	2.38857	--	--	--
ncr1140	ncRNA	2329186	2329216	31	+	3	9	3	3	3	1	10.3413	22.4149	14.4519	10.0623	14.3849	3.98094	0.973017	0.641756	0.275463
ncr1150	ncRNA	2330686	2330718	33	+	18	18	10	9	9	9	58.1698	42.028	45.162	28.3001	40.4576	33.5892	0.486509	0.962635	0.743749
ncl1170	ncRNA	2333867	2333956	90	-	1	1	3	1	3	1	1.16194	0.83951	4.87141	1.13059	4.84885	1.34189	0.973017	5.77581	0.275463
ncr1160	ncRNA	2347293	2347364	72	+	12	10	14	9	13	16	17.4782	10.5234	28.4966	12.755	26.3386	26.9134	0.729763	2.50285	0.944443
ncr1170	ncRNA	2347389	2347458	70	+	1	0	6	1	1	1	1.49874	--	12.5668	1.4583	2.08477	1.73085	0.973017	--	0.137731
ncr1180	ncRNA	2351032	2351113	82	+	3	0	2	0	0	1	3.83011	--	3.56836	--	--	1.47442	--	--	0.413194
ncr1200	ncRNA	2377570	2377623	54	+	605	560	681	333	813	512	1180.47	789.457	1856.93	632.213	2206.59	1153.72	0.535562	2.79508	0.621308
ncl1180	ncRNA	2385092	2385158	67	-	1	0	2	3	0	1	1.56686	--	4.37935	4.57375	--	1.80952	2.91905	--	0.413194
ncl1190	ncRNA	2387278	2387400	123	-	18	17	13	12	20	7	15.2576	10.4113	15.3995	9.8973	23.5818	6.85245	0.648678	2.26502	0.444978
ncl1200	ncRNA	2388920	2389016	97	-	1	3	2	1	5	2	1.07722	2.33489	3.0108	1.04815	7.49215	2.48809	0.973017	3.20878	0.826388
ncl1210	ncRNA	2408717	2408864	148	-	15	29	24	11	26	23	10.5523	14.74	23.5949	7.52958	25.4427	18.6861	0.713546	1.7261	0.791955
ncl1220	ncRNA	2422724	2422821	98	-	30	43	49	36	56	46	31.9834	33.1217	73.0042	37.3444	83.047	56.6361	1.16762	2.50733	0.775793
ncr1220	ncRNA	2429432	2429489	58	+	491	583	486	342	404	280	890.802	764.205	1232.21	603.735	1019.56	586.666	0.677743	1.33415	0.476108
ncl1230	ncRNA	2445991	2446223	233	-	9	29	22	10	24	9	4.01171	9.33955	13.7043	4.33718	14.881	4.633	1.08113	1.59333	0.338068
ncr1230	ncRNA	2448584	2448630	47	+	225	198	213	194	196	158	505.824	321.605	669.184	424.365	612.923	410.21	0.838957	1.90582	0.613001
ncr1240	ncRNA	2453751	2453864	114	+	247	118	240	316	278	410	226.044	78.0225	306.942	281.387	353.895	433.324	1.24483	4.5358	1.41175
ncr1250	ncRNA	2461214	2461232	19	+	0	2	1	0	0	1	--	8.30183	8.02881	--	--	6.63491	--	--	0.826388
ncr1270	ncRNA	2486231	2486298	68	+	31	34	30	21	21	20	47.8478	37.9158	64.7098	31.5384	45.0871	35.6503	0.659141	1.18914	0.550925
ncr1280	ncRNA	2486386	2486509	124	+	5	7	10	6	9	8	4.20378	4.25215	11.7495	4.90842	10.5256	7.7677	1.16762	2.47535	0.66111
ncr1290	ncRNA	2509707	2509728	22	+	1105	1669	1011	602	915	503	5441.49	5938.18	6957.53	2884.51	6267.72	2860.59	0.530096	1.0555	0.41115
ncr1300	ncRNA	2511393	2511484	92	+	10	5	6	4	10	9	11.3641	4.1053	9.52869	4.42297	15.8076	11.8116	0.389207	3.85054	1.23958
ncl1255	ncRNA	2512224	2512423	200	-	17	25	20	5	16	17	8.83427	9.38649	14.5245	2.5282	11.5658	10.2024	0.286182	1.23217	0.70243
ncr1310	ncRNA	2525593	2525667	75	+	24	42	17	18	10	10	33.5393	42.4066	33.2002	24.4758	19.4391	16.139	0.729763	0.458397	0.48611
ncl1260	ncRNA	2526231	2526339	109	-	2	6	5	1	5	5	1.91505	4.15091	6.69067	0.93169	6.65969	5.52909	0.486509	1.60439	0.826388
ncl1270	ncRNA	2526355	2526537	183	-	5	11	1	2	1	0	2.84101	4.51583	0.794058	1.10574	0.79038	--	0.389207	0.175024	--
ncr1320	ncRNA	2532615	2532699	85	+	0	0	0	0	0	1	--	--	--	--	--	1.42177	--	--	--
ncl1280	ncRNA	2538894	2538972	79	-	7	6	8	2	3	4	9.28064	5.74742	14.8224	2.58006	5.53266	6.12453	0.278005	0.962635	0.413194
ncr1330	ncRNA	2553425	2553476	52	+	3	10	5	5	4	7	6.08311	14.6503	14.1685	9.86495	11.2823	16.3921	1.6217	0.770108	1.15694
ncl1290	ncRNA	2555970	2556055	86	-	4	17	9	1	7	6	4.86649	14.9433	15.302	1.18379	11.8464	8.43024	0.243254	0.792758	0.550925
ncr1340	ncRNA	2607509	2607581	73	+	6	3	4	3	1	1	8.61774	3.11318	8.02881	4.19261	1.99791	1.65873	0.486509	0.641756	0.206597
ncl1300	ncRNA	2607550	2607729	180	-	0	0	0	0	0	0	--	--	--	--	--	--	--	--	--
ncr1350	ncRNA	2607663	2607790	128	+	5	2	6	2	2	2	4.07137	1.17664	6.82765	1.58461	2.26534	1.88076	0.389207	1.92527	0.275463
ncl1310	ncRNA	2613346	2613457	112	-	77	85	50	57	52	55	71.7369	57.2153	65.0984	51.671	67.3888	59.1762	0.720286	1.17781	0.909027
ncl1320	ncRNA	2655184	2655241	58	-	20	17	11	10	9	15	36.2852	22.2838	27.8895	17.6531	22.713	31.4285	0.486509	1.01926	1.12689
ncr1360	ncRNA	2658690	2658714	25	+	2	0	2	2	2	2	8.61774	--	12.0432	8.38521	11.9874	9.95236	0.973017	--	0.826388
ncl1330	ncRNA	2676454	2676709	256	-	8	8	5	5	14	12	3.24433	2.34404	2.8337	1.97299	7.89761	5.62016	0.608136	3.36922	1.98333
ncr1380	ncRNA	2676530	2676616	87	+	0	0	0	0	0	0	--	--	--	--	--	--	--	--	--
ncl1340	ncRNA	2695878	2695986	109	-	65	96	101	26	32	27	62.2392	66.4146	135.152	24.2239	42.622	29.8571	0.389207	0.641756	0.220916
ncl1350	ncRNA	2706206	2706438	233	-	100	145	104	49	59	25	44.5745	46.6978	64.7842	21.2522	36.5824	12.8694	0.476778	0.783386	0.198651
ncr1390	ncRNA	2707724	2707800	77	+	20	19	18	15	19	1	27.2139	18.6791	34.2281	19.8597	35.9623	1.57143	0.729763	1.92527	0.0459104
ncl1370	ncRNA	2708194	2708252	59	-	27	26	39	24	24	25	48.1405	33.4936	97.1763	41.6369	59.5238	51.4777	0.864904	1.77717	0.529736
ncl1380	ncRNA	2717870	2717905	36	-	3	2	1	0	1	1	8.86396	4.26951	4.1291	--	4.10998	3.41224	--	0.962635	0.826388
ncr1395	ncRNA	2718784	2718945	162	+	132	141	117	82	93	96	84.7857	65.4349	105.023	51.2487	83.093	71.2119	0.60445	1.26986	0.678062
ncl1390	ncRNA	2730209	2730253	45	-	0	0	4	2	10	12	--	--	13.138	4.57375	32.693	32.5714	--	--	2.47916
ncr1397	ncRNA	2730523	2730687	165	+	456	137	417	653	902	521	287.538	62.4156	367.465	400.649	791.171	379.403	1.39338	12.6759	1.03249
ncr1400	ncRNA	2735709	2735742	34	+	3	2	0	1	1	6	9.40117	4.52827	--	3.04917	4.35907	21.7142	0.324339	0.962635	--
ncr1410	ncRNA	2740754	2740849	96	+	3	6	3	6	1	3	3.26567	4.71893	4.56374	6.35511	1.5142	3.77142	1.94603	0.320878	0.826388
ncr1420	ncRNA	2741378	2741640	263	+	3	7	14	8	6	7	1.18412	1.99624	7.72236	3.07244	3.29426	3.19083	2.59471	1.65023	0.413194
ncl1400	ncRNA	2769004	2769060	57	-	7	19	12	8	11	3	12.9266	25.3502	30.9683	14.3746	28.2561	6.39795	1.11202	1.11463	0.206597
ncr1430	ncRNA	2790668	2790743	76	+	0	3	0	0	0	0	--	2.98866	--	--	--	--	--	--	--
ncr1440	ncRNA	2798446	2798476	31	+	31	52	45	39	37	42	106.86	129.508	216.778	130.809	177.414	167.2	1.22412	1.3699	0.771295
ncl1410	ncRNA	2803089	2803177	89	-	27	34	37	25	39	26	31.729	28.8677	60.7635	28.5859	63.7514	35.2856	0.900942	2.2084	0.580705
ncr1450	ncRNA	2821995	2822065	71	+	2	4	1	2	3	5	2.95465	4.26951	2.06455	2.87493	6.16497	8.5306	0.973017	1.44395	4.13194
ncr1460	ncRNA	2833083	2833272	190	+	36	32	22	22	36	19	19.6977	12.6504	16.8223	11.7127	27.3999	12.006	0.594622	2.16593	0.713699
ncl1440	ncRNA	2837584	2837618	35	-	0	2	0	0	1	1	--	4.39508	--	--	4.23086	3.5126	--	0.962635	--
ncl1450	ncRNA	2854550	2854769	220	-	36	40	29	24	26	25	16.9994	13.6468	19.1372	11.0271	17.078	13.6334	0.648678	1.25143	0.712403
ncr1470	ncRNA	2854611	2854686	76	+	0	0	0	0	0	0	--	--	--	--	--	--	--	--	--
ncl1460	ncRNA	2867021	2867199	179	-	25	20	14	10	7	6	14.5243	8.3951	11.3666	5.65295	5.65699	4.02567	0.389207	0.673844	0.354166
ncr1480	ncRNA	2867121	2867313	193	+	1	2	1	3	1	3	0.538609	0.778296	0.752701	1.57223	0.749215	1.86607	2.91905	0.962635	2.47916
ncr1490	ncRNA	2881253	2881311	59	+	2	2	4	2	4	2	3.56596	2.57643	9.9668	3.46974	9.92064	4.11822	0.973017	3.85054	0.413194
ncr1500	ncRNA	2885820	2885885	66	+	27	30	28	26	28	16	42.9561	34.4845	62.2541	40.249	61.9658	29.3977	0.93698	1.79692	0.472222
ncr1510	ncRNA	2885964	2886032	69	+	4	6	11	7	8	5	6.08311	6.59263	23.378	10.3582	16.9234	8.7815	1.70278	2.56703	0.375631
ncl1470	ncRNA	2938489	2938546	58	-	138	155	207	126	199	171	250.368	203.176	524.83	222.429	502.211	358.285	0.888407	2.4718	0.682668
ncr1520	ncRNA	2948167	2948202	36	+	0	0	0	0	0	0	--	--	--	--	--	--	--	--	--
ncr1525	ncRNA	2960899	2960964	66	+	21	31	52	29	59	50	33.4103	35.634	115.615	44.8931	130.571	91.868	1.34369	3.66422	0.794604
ncl1480	ncRNA	2966628	2966671	44	-	0	4	1	1	0	1	--	6.95037	3.3609	2.34006	--	2.7774	--	--	0.826388
ncl1490	ncRNA	2969554	2969645	92	-	119	83	52	86	71	32	135.232	68.1479	82.582	95.0938	112.234	41.9968	0.703189	1.64692	0.508546
ncl1500	ncRNA	2971239	2971348	110	-	13	17	11	6	11	7	12.3336	11.653	14.5844	5.53885	14.5169	7.66971	0.449085	1.24576	0.525883
ncr1530	ncRNA	2978365	2978420	56	+	4	3	2	1	4	2	7.52094	4.07544	5.25522	1.8295	10.4618	4.34285	0.243254	2.56703	0.826388
ncl1510	ncRNA	2995805	2995847	43	-	2	3	6	1	1	0	4.92442	5.33689	20.6455	2.39577	3.42498	--	0.486509	0.641756	--
ncl1520	ncRNA	3024433	3024467	35	-	25	25	50	24	29	9	76.0389	54.9385	212.527	71.0277	122.695	31.6134	0.934097	2.23331	0.14875
ncl1530	ncRNA	3025786	3025905	120	-	5	6	4	2	3	0	4.34508	3.76721	4.85777	1.69113	3.62645	--	0.389207	0.962635	--
ncl1560	ncRNA	3067314	3067345	32	-	17	11	16	17	24	14	56.7103	26.5123	74.5902	55.1801	111.367	53.9354	0.973017	4.20059	0.723089
ncl1570	ncRNA	3138656	3138743	88	-	1027	914	1389	1408	2109	2668	1220.75	784.952	2307.31	1628.47	3487.1	3662.47	1.33399	4.44244	1.58733
ncl1580	ncRNA	3138768	3138861	94	-	0	0	0	0	0	0	--	--	--	--	--	--	--	--	--
ncr1550	ncRNA	3138830	3138893	64	+	13	13	17	10	8	7	21.3392	15.4177	38.9971	15.9718	18.2666	13.2698	0.748475	1.18478	0.340277
ncr1560	ncRNA	3139981	3140031	51	+	6	23	14	16	18	17	12.4095	34.3696	40.4652	32.1992	51.7857	40.6056	2.59471	1.50673	1.00347
ncl1590	ncRNA	3154679	3154795	117	-	2	10	12	8	17	12	1.78298	6.44107	14.9502	6.93948	21.0814	12.3547	3.89207	3.27296	0.826388
ncl1600	ncRNA	3164320	3164387	68	-	5	2	4	2	2	2	7.71738	2.23034	8.62797	3.00366	4.29401	3.56503	0.389207	1.92527	0.413194
ncr1570	ncRNA	3165667	3165924	258	+	27	52	30	34	44	30	10.8644	15.1177	16.8699	13.3119	24.6279	13.9411	1.22528	1.62907	0.826388
ncl1610	ncRNA	3182201	3182260	60	-	2	2	1	3	2	1	3.50552	2.53276	2.44947	5.1164	4.87625	2.02421	1.45953	1.92527	0.826388
ncl1620	ncRNA	3207176	3207212	37	-	0	0	1	0	0	0	--	--	4.0144	--	--	--	--	--	--
ncr1580	ncRNA	3229657	3229744	88	+	33	35	44	39	33	48	39.2256	30.0583	73.0898	45.1067	54.5635	65.8915	1.14993	1.81525	0.901514
ncl1630	ncRNA	3239976	3240097	122	-	7	8	8	6	16	10	5.98256	4.93993	9.55494	4.98955	19.0214	9.87011	0.834015	3.85054	1.03298
ncl1640	ncRNA	3243922	3243964	43	-	67	94	89	67	86	103	164.968	167.222	306.242	160.517	294.548	292.884	0.973017	1.76142	0.956381
ncl1650	ncRNA	3246134	3246232	99	-	5	3	6	8	6	11	5.27617	2.28724	8.84807	8.21408	8.8071	13.4052	1.55683	3.85054	1.51504
ncr1590	ncRNA	3247937	3248084	148	+	21	27	28	17	19	22	14.7733	13.7234	27.5273	11.6366	18.5928	17.8736	0.787681	1.35482	0.649305
ncr1600	ncRNA	3250530	3250776	247	+	73	109	77	76	79	64	30.6876	33.1061	45.2355	31.0866	46.1955	31.0708	1.013	1.39538	0.686868
ncr1610	ncRNA	3274187	3274214	28	+	10	11	15	9	23	11	38.3011	30.44	80.2881	33.5408	122.538	48.656	0.875716	4.02556	0.606018
ncr1620	ncRNA	3284930	3285034	105	+	29	27	17	19	20	13	28.8363	19.3975	23.6232	18.383	27.6633	14.9285	0.637494	1.42613	0.631944
ncr1630	ncRNA	3290910	3291046	137	+	27	32	37	19	15	13	20.5305	17.5803	39.3175	14.0576	15.8657	11.4159	0.684716	0.90247	0.290352
ncr1640	ncRNA	3313517	3313586	70	+	3	4	4	8	6	8	4.49621	4.33139	8.37789	11.6664	12.5086	13.8468	2.59471	2.8879	1.65278
ncl1670	ncRNA	3316762	3316888	127	-	0	0	0	0	0	0	--	--	--	--	--	--	--	--	--
ncl1680	ncRNA	3316762	3317166	405	-	93	217	94	140	81	100	23.8054	40.1323	33.6256	34.8692	28.8411	29.5615	1.46476	0.718649	0.879136
ncl1690	ncRNA	3322876	3322944	69	-	1	0	0	0	0	0	1.52078	--	--	--	--	--	--	--	--
ncr1650	ncRNA	3323053	3323187	135	+	403	544	444	261	609	288	311.01	303.326	478.852	195.989	653.763	256.682	0.630168	2.15531	0.536035
ncl1700	ncRNA	3330092	3330142	51	-	135	205	240	212	189	227	279.215	306.337	693.689	426.64	543.75	542.205	1.528	1.775	0.781625
ncr1660	ncRNA	3330165	3330233	69	+	116	200	131	112	137	108	176.41	219.754	278.411	165.731	289.814	189.68	0.939465	1.31881	0.681297
ncr1670	ncRNA	3336297	3336367	71	+	4	3	5	1	7	4	5.90931	3.20213	10.3228	1.43746	14.3849	6.82448	0.243254	4.4923	0.66111
ncl1710	ncRNA	3342672	3342723	52	-	1	0	1	0	4	0	2.0277	--	2.8337	--	11.2823	--	--	--	--
ncl1720	ncRNA	3358959	3359029	71	-	0	2	5	6	5	3	--	2.13476	10.3228	8.62479	10.2749	5.11836	--	4.81317	0.495833
ncl1725	ncRNA	3398262	3398352	91	-	53	55	55	44	97	90	60.8987	45.66	88.3169	49.1932	155.038	119.428	0.807788	3.39548	1.35227
ncl1730	ncRNA	3415553	3415608	56	-	4	8	5	4	9	4	7.52094	10.8678	13.138	7.318	23.539	8.6857	0.973017	2.16593	0.66111
ncr1680	ncRNA	3422536	3422757	222	+	12	19	18	8	12	13	5.61518	6.42358	11.7707	3.64244	7.81082	7.0252	0.648678	1.21596	0.596836
ncr1690	ncRNA	3427230	3427317	88	+	1	3	0	3	2	1	1.18865	2.57643	--	3.46974	3.30688	1.37274	2.91905	1.28351	--
ncl1740	ncRNA	3427548	3427616	69	-	3	2	2	3	0	1	4.56233	2.19754	4.25054	4.43923	--	1.7563	0.973017	--	0.413194
ncl1750	ncRNA	3428072	3428093	22	-	16	12	13	5	6	11	78.7908	42.6951	89.4639	23.9577	41.0998	62.5577	0.304068	0.962635	0.699251
ncr1700	ncRNA	3452203	3452245	43	+	0	1	1	1	0	1	--	1.77896	3.44092	2.39577	--	2.84353	--	--	0.826388
ncr1710	ncRNA	3509897	3509962	66	+	1	4	4	2	7	1	1.59097	4.59793	8.89345	3.09608	15.4915	1.83736	1.94603	3.36922	0.206597
ncr1720	ncRNA	3511690	3511751	62	+	0	0	0	0	0	0	--	--	--	--	--	--	--	--	--
NC-3547510	ncRNA	3547441	3547510	70	-	3	1	3	0	0	0	4.49621	1.08285	6.28341	--	--	--	--	--	--
ncl1780	ncRNA	3549750	3549847	98	-	3	0	1	0	2	0	3.19834	--	1.48988	--	2.96596	--	--	--	--
ncl1790	ncRNA	3572945	3573067	123	-	6	5	7	5	4	5	5.08588	3.06215	8.29205	4.12387	4.71637	4.8946	0.810848	1.54022	0.590277
ncl1800	ncRNA	3573080	3573200	121	-	4	5	2	6	1	2	3.4471	3.11318	2.40864	5.03113	1.19874	1.99047	1.45953	0.385054	0.826388

## Sheet: S2 Table
S2 Table. sRNAs with regulated expression at 24 h, 48 h and 72 h.
	Down regulation-24 h	Down regulation-48 h	Down regulation-72 h	up regulation-24 h	up regulation-48 h	up regulation-72 h
asRNAs	55	120	84	43	48	37
ncRNAs	25	34	25	17	26	18

## Sheet: S3 Table 
S3 Table. Primers used in this study.
Primers for qRT-PCR
qRT-ncl0150-F	TGCCGACTTAATGAACAAGG
qRT-ncl0150-R	CGTGTATCCTAAGAGTGTCCCA
qRT-ncr0300-F	ATAACGAAGTCGGGATCGTC
qRT-ncr0300-R	GGGCTAAATCCCATGAAGAG
qRT-ncl0580-F	GGTTACCCATCCAAATCATTCG
qRT-ncl0580-R	AGCCGTATTTTCCATACTTTCCAT
qRT-ncl0820-F	CATTCAGACAGGGTATTGCG
qRT-ncl0820-R	TACACTCGATCGCCAGCTT
qRT-ncl1310-F	ACCTCCAGTCGGCCATAGT
qRT-ncl1310-R	TGAACTCCCATCTAGGCGAT
qRT-ncl1340-F	AAACCATCAGGCGGTTAAAG
qRT-ncl1340-R	CTGGGATCCGCACTACTGA
qRT-ncl1350-F	GACCATGTTCTGGAAGCTCA
qRT-ncl1350-R	TCCAGCAGGGAGATCTGATA
qRT-ncl1460-F	TCCTTTCCCATAAGTCTAATTGC
qRT-ncl1460-R	TTTGATGACTCTGACCGTCT
qRT-ncr0580-F	TGCCATGGTTCATCTTATGC
qRT-ncr0580-R	TTGCAGGGAGCAAATTCTAGT
qRT-ncr1650-F	ACTGATTCATCAAGCTCTACCG
qRT-ncr1650-R	ATGCAAGGATTCAGGCGTA
Primers for overexpression
pJA2-nc1460-F	TGCTCTAGAACAATTTAGCTGAGTAAATT
pJA2-nc1460-R	CGCGGATCCGATCAAAATCCTGGCTT
pJA2-as1460-F	TGCTCTAGAGATCAAAATCCTGGCTT
pJA2-as1460-R	CGCGGATCCACAATTTAGCTGAGTAAATT
Pslr0847-F	GAAGATCTGTTTTGACTCGGCGGGGATT
Pslr0847-R	GAAAAGTTCTTCTCCTTTACTCATAGAAGAGGTAATTTCAAGTTA
GFP-F	ATGAGTAAAGGAGAAGAACTTTTC
GFP-R	CGGAATTCCTATTTGTATAGTTCATCCAT
0168-F	ACCTCTCCACGCTGAATTAG
0168-R	TTCCAGGCCACATTGTTGTC

## Sheet: S4 Table
S4 Table. Constructed sRNA mutants in this study.
No.	Name
1	Ncl1340(+)
2	Ncl1340(-)
3	Ncl0820(+)
4	Ncl0820(-)
5	Ncl0150(+)
6	Ncl0150(-)
7	Ncl0680(+)
8	Ncl0680(-)
9	Ncl0180(+)
10	Ncl0180(-)
11	Ncl1460(+)
12	Ncl1460(-)
13	Ncr1650(+)
14	Ncr1650(-)
15	Ncr0080(+)
16	Ncr0080(-)
17	Ncr0370(+)
18	Ncr0370(-)
19	Ncr1071(+)
20	Ncr1071(-)

## Sheet: S5 Table 
S5 Table. Regulated proteins by CoaR.
Protein ID	Coverage	Decription	FC (CoaR(+)/WT)	SD	COGFunctional-Categories
Slr0643	5.3	conserved hypothetical protein	0.578	0.175	Cellwall/membrane/envelopebiogenesis;
Ssl3291	37.2	conserved hypothetical protein	0.62	0.017	Functionunknown;
Slr2074	24.7	WbpW-related	0.6255	0.3065	Carbohydratetransportandmetabolism;
Ssl3437	34.4	30s ribosomal protein s17	0.6415	0.1875	Translation,ribosomalstructureandbiogenesis;
Slr1982	22.8	polar differentiation response regulator (divK)	0.6425	0.2075	Signaltransductionmechanisms;
Slr0574	9.9	retinoic acid degrading enzyme CYP26	0.6555	0.1085	Secondarymetabolitesbiosynthesis,transportandcatabolism;
Sll1237	7.4	hemK protein-related	0.663	0.018	Translation,ribosomalstructureandbiogenesis;
Sll2008	3.7	processing protease, putative	0.666	0.063	Generalfunctionpredictiononly;
Ssl3445	13.6	chloroplast 50s ribosomal protein l31	0.667	0.015	Translation,ribosomalstructureandbiogenesis;
Slr0941	29.3	conserved hypothetical protein	0.6715	0.1165	Functionunknown;
Slr1423	13.5	udp-n-acetylmuramate--alanine ligase	0.6775	0.0025	Cellwall/membrane/envelopebiogenesis;
Slr1536	6.5	similar to H. influenzae DNA-dependent ATPase/DNA helicase	0.685	0.006	Replication,recombinationandrepair;
Sll0482	5.4	lipase precursor	0.693	0.194	Lipidtransportandmetabolism;
Ssr1398	16.9	chloroplast ribosomal protein L33	0.694	0.216	Translation,ribosomalstructureandbiogenesis;
Sll1601	14.5	conserved hypothetical protein	0.6955	0.0475	Functionunknown;
Sll1980	31.7	thiol:disulfide interchange protein txla	0.699	0.104	Posttranslationalmodification,proteinturnover,chaperones;Energyproductionandconversion;
Slr1490	1.2	hypothetical protein	0.6995	0.0065	Inorganiciontransportandmetabolism;
Slr0343	10	cytochrome b6-f complex subunit 4	0.701	0.245	Energyproductionandconversion;
Sll1933	19.2	DnaJ1 protein	0.7085	0.0295	Posttranslationalmodification,proteinturnover,chaperones;
Sll1596	8.3	KaiB	0.709	0.02	Posttranslationalmodification,proteinturnover,chaperones;Energyproductionandconversion;
Sll0742	11.2	conserved hypothetical protein	0.712	0.043	-
Slr0889	9.1	ABC transporter, putative	0.714	0.003	Generalfunctionpredictiononly;
Slr1959	2.8	hypothetical protein	0.717	0.046	Replication,recombinationandrepair;
Slr1235	20.5	putative protein-related	0.718	0.167	Generalfunctionpredictiononly;
Sll1184	79.2	HO1	0.7195	0.0485	Inorganiciontransportandmetabolism;
Sll1338	78.6	hypothetical protein	0.7195	0.1185	-
Slr0537	27	carbohydrate kinase-like protein, putative	0.7205	0.1235	Carbohydratetransportandmetabolism;
Sll1796	14.6	cytochrome c6	0.7225	0.0935	Energyproductionandconversion;
Sll1564	11.5	2-isopropylmalate synthase	0.7225	0.0155	Aminoacidtransportandmetabolism;
Slr1243	2.3	hypothetical protein	0.725	0.094	Generalfunctionpredictiononly;
Slr0407	8.1	conserved hypothetical protein	0.7275	0.0755	Coenzymetransportandmetabolism;
Slr0457	11.1	tRNA pseudoridine 55 synthase	0.7275	0.0005	Translation,ribosomalstructureandbiogenesis;
Sll1695	8.2	hypothetical protein	0.7315	0.3355	Cellmotility;Intracellulartrafficking,secretion,andvesiculartransport;
Ssl0438	21.3	ribosomal protein L12-related	0.7315	0.0285	Translation,ribosomalstructureandbiogenesis;
Slr1177	23	hypothetical protein	0.7335	0.0045	Functionunknown;
Ssl2807	25.3	hypothetical protein	0.7375	0.0935	-
Ssl3335	16	preprotein translocase, SecE subunit	0.738	0.036	Intracellulartrafficking,secretion,andvesiculartransport;
Sll1675	43.3	conserved hypothetical protein	0.739	0.037	Aminoacidtransportandmetabolism;
Sll0992	11.6	conserved hypothetical protein	0.7415	0.1915	Generalfunctionpredictiononly;
Sll0834	8.9	conserved hypothetical protein	0.7425	0.1065	Inorganiciontransportandmetabolism;
Slr2048	9.8	conserved hypothetical protein	0.7435	0.0645	Generalfunctionpredictiononly;
Sll0257	40.3	conserved hypothetical protein	0.7435	0.1605	Generalfunctionpredictiononly;
Ssr3304	51.7	hypothetical protein	0.7445	0.0555	-
Sll1011	14.4	conserved hypothetical protein	0.7475	0.0905	Functionunknown;
Slr1424	17	udp-n-acetylenolpyruvoylglucosamine reductase	0.7475	0.0175	Cellwall/membrane/envelopebiogenesis;
Sll1019	26.5	probable hydroxyacylglutathione hydrolase	0.7525	0.0715	Generalfunctionpredictiononly;
Slr1227	28.1	OMP1 precursor, putative	0.753	0.208	Cellwall/membrane/envelopebiogenesis;
Ssl0546	32	putative cell division topological specificity factor	0.7535	0.1145	Cellcyclecontrol,celldivision,chromosomepartitioning;
Slr0418	10.9	putative transcripton factor	0.7545	0.2065	-
Slr1661	16.5	hypothetical protein	0.7545	0.2325	Intracellulartrafficking,secretion,andvesiculartransport;
Sll1032	24.1	carbon dioxide concentrating mechanism protein	0.755	0.017	-
Sll0926	2.7	conserved hypothetical protein	0.7555	0.0585	Translation,ribosomalstructureandbiogenesis;
Sll0088	18.3	putative DNA-binding protein, putative	0.7595	0.1235	Transcription;
Slr0008	13.1	conserved hypothetical protein	0.76	0.066	Cellwall/membrane/envelopebiogenesis;
Slr1568	38.2	hypothetical protein	0.76	0.025	-
Ssl2717	43.6	hypothetical protein	0.761	0.128	-
Slr1932	17.3	carboxylesterase, putative	0.762	0.21	Generalfunctionpredictiononly;
Sll0681	3.4	phosphate ABC transporter, permease protein	0.763	0.239	Inorganiciontransportandmetabolism;
Ssl0483	13.6	hypothetical protein	0.765	0.353	-
Ssl2296	77.1	pterin-4a-carbinolamine dehydratase	0.7655	0.0515	Coenzymetransportandmetabolism;
Slr1208	27.8	hypothetical oxidoreductase in gbsa-tlpb intergenic region	0.7655	0.1245	Functionunknown;
Sll0008	15.1	hypothetical protein	0.7665	0.0345	-
Slr0298	5.2	frah protein	0.768	0.009	Signaltransductionmechanisms;
Sll0990	38.5	glutathione-dependent formaldehyde dehydrogenase	0.7695	0.0775	Energyproductionandconversion;
Sll0222	15.3	alkaline phosphatase precursor-related	0.772	0.118	Generalfunctionpredictiononly;
Sll1268	12.6	hypothetical protein	0.772	0.052	-
Ssr3402	32.3	hypothetical protein	0.7735	0.0155	-
Slr1478	8	conserved hypothetical protein	0.7735	0.2545	Functionunknown;
Sll1885	5.9	hypothetical protein	0.7755	0.1955	-
Slr1046	11.1	Tha4 protein	0.778	0.267	Intracellulartrafficking,secretion,andvesiculartransport;
Sll1652	6.7	hypothetical protein	0.7785	0.0035	Functionunknown;
Slr0680	27.9	hypothetical protein	0.7785	0.1265	-
Sll1940	30.1	hypothetical protein	0.7795	0.0625	-
Slr1570	14.6	conserved hypothetical protein	0.7795	0.0985	Functionunknown;
Sll0804	9.3	hypothetical protein	0.7805	0.0535	Generalfunctionpredictiononly;
Slr0288	36	glutamine synthetase	0.7805	0.1575	Generalfunctionpredictiononly;
Sll1620	14.5	hypothetical protein	0.783	0	Functionunknown;
Slr0106	31.6	hypothetical protein	0.787	0.043	-
Slr1593	3.3	conserved hypothetical protein	0.787	0.108	Signaltransductionmechanisms;
Slr2023	25.3	malonyl CoA-acyl carrier protein transacylase	0.787	0.01	Lipidtransportandmetabolism;
Slr1397	23.2	hypothetical protein	0.789	0.037	-
Sll1949	27.9	hypothetical protein	0.789	0.048	-
Ssl2814	27.6	hypothetical protein	0.7895	0.0145	-
Slr1034	41.9	single stranded DNA-binding protein, putative, putative	0.7915	0.0485	Replication,recombinationandrepair;
Slr1865	4.3	hypothetical protein	0.793	0.093	Carbohydratetransportandmetabolism;
Slr0823	46.2	conserved hypothetical protein	0.7935	0.0255	Generalfunctionpredictiononly;
Slr1468	28.2	conserved hypothetical protein	0.7935	0.0785	Functionunknown;
Sll0736	9.6	conserved hypothetical protein	0.7935	0.0185	Functionunknown;
Slr0147	41.4	hypothetical protein	0.794	0.012	Generalfunctionpredictiononly;
Sll1931	57.4	serine hydroxymethyltransferase	0.795	0.047	Aminoacidtransportandmetabolism;
Slr0847	20.8	conserved hypothetical protein	0.795	0.044	Coenzymetransportandmetabolism;
Ssl0259	31.5	hypothetical protein	0.7955	0.0685	Functionunknown;
Slr0442	23.7	hypothetical protein	0.7955	0.0095	-
Slr1270	58.2	conserved hypothetical protein	0.7965	0.3455	Cellwall/membrane/envelopebiogenesis;Intracellulartrafficking,secretion,andvesiculartransport;
Slr0078	30.2	putative 6-pyruvoyl tetrahydrobiopterin synthase	0.7965	0.1455	Coenzymetransportandmetabolism;
Slr1908	57	conserved hypothetical protein	0.797	0.149	-
Sll2006	11	hypothetical protein	0.797	0.215	-
Slr1065	18.5	putative glycosyl transferase-related	0.7975	0.0795	Cellwall/membrane/envelopebiogenesis;
Slr0709	31.3	TRANSLATION INITIATION INHIBITOR, PUTATIVE.	0.7975	0.1335	Translation,ribosomalstructureandbiogenesis;
Slr1928	17.5	hypothetical protein	0.7985	0.2435	-
Slr1748	30.8	phosphoglycerate mutase, putative	0.801	0.015	Carbohydratetransportandmetabolism;
Sll1869	4.2	a-subunit oxygenase, putative	0.8025	0.2295	Inorganiciontransportandmetabolism;Generalfunctionpredictiononly;
Slr1161	42.3	hypothetical protein	0.803	0.04	Nucleotidetransportandmetabolism;Translation,ribosomalstructureandbiogenesis;
Sll0821	16.6	GGDEF family protein	0.803	0.007	Signaltransductionmechanisms;
Sll1979	8.3	hypothetical protein	0.804	0.087	-
Sll1307	72.6	conserved hypothetical protein	0.8045	0.0765	Generalfunctionpredictiononly;
Ssl0564	7.9	regulatory protein CsgD	0.8045	0.1075	Transcription;
Slr1362	16.5	hypothetical protein	0.8055	0.0795	-
Slr1909	29.6	probable transcriptional regulator ycf29	0.8055	0.0025	Signaltransductionmechanisms;Transcription;
Sll1446	30.6	conserved hypothetical protein	0.8055	0.1215	Functionunknown;
Sll0167	10.4	hypothetical protein	0.806	0.062	-
Slr1277	40.4	outer membrane secretion protein Q, putative	0.807	0.123	Intracellulartrafficking,secretion,andvesiculartransport;
Slr1194	51.4	conserved hypothetical protein	0.8085	0.0365	Inorganiciontransportandmetabolism;
Sll0485	14.1	hypothetical protein	0.81	0.049	Signaltransductionmechanisms;
Sll1475	25.6	sensory transduction histidine kinase	0.81	0.003	Signaltransductionmechanisms;
Sll0997	16.5	conserved hypothetical protein	0.8105	0.0125	-
Slr2041	7.1	receiver domain response regulatory protein	0.8115	0.0195	Signaltransductionmechanisms;
Slr1037	30.5	RisA protein	0.8115	0.0255	Signaltransductionmechanisms;
Ssl0467	43.7	hypothetical protein	0.8125	0.0675	-
Ssr3000	20	hypothetical protein	0.813	0.029	Functionunknown;
Sll1785	58.6	hypothetical protein	0.813	0.072	-
Slr1598	23	lipoic acid synthetase	0.8135	0.0105	Coenzymetransportandmetabolism;
Sll1771	53.1	conserved hypothetical protein	0.8135	0.0725	Signaltransductionmechanisms;
Slr1924	27.5	Alkaline D-peptidase	0.8135	0.1055	Defensemechanisms;
Sll1053	47.5	membrane fusion protein mtrc precursor, putative	0.814	0.059	Cellwall/membrane/envelopebiogenesis;
Slr1600	75.8	hypothetical protein	0.814	0.073	-
Sll1533	49.3	twitching mobility protein	0.814	0.07	Cellmotility;Intracellulartrafficking,secretion;vesiculartransport;
Slr1066	20	hypothetical protein	0.815	0.047	Cellwall/membrane/envelopebiogenesis;
Sll1484	16.6	NADH dehydrogenase	0.816	0.028	Energyproductionandconversion;
Slr1276	26.9	hypothetical protein	0.8165	0.0735	-
Slr0431	41.2	conserved hypothetical protein	0.8165	0.1695	Functionunknown;
Slr0229	10.7	conserved hypothetical protein	0.817	0.135	Lipidtransportandmetabolism;
Slr0500	15.9	imidazoleglycerol-phosphate dehydratase	0.817	0.022	Aminoacidtransportandmetabolism;
Slr0291	11.8	conserved hypothetical protein	0.8175	0.0085	-
Ssl3093	65.1	rod-rod linker, 9 kDa	0.819	0.082	Inorganiciontransportandmetabolism;
Sml0011	69.2	hypothetical protein	0.8195	0.0945	-
Sll1995	7.1	glycosyl transferase	0.8195	0.1335	Cellwall/membrane/envelopebiogenesis;
Sll1854	18.5	exodeoxyribonuclease III	0.8195	0.2245	Replication,recombinationandrepair;
Slr0920	31.9	mutator MutT protein	0.8195	0.0485	Nucleotidetransportandmetabolism;
Sll1784	57.7	hypothetical protein	0.822	0.048	-
Slr1201	5.1	urea/short chain-amide ABC transporter, permease protein	0.8225	0.1345	Aminoacidtransportandmetabolism;
Slr1419	22	conserved hypothetical protein	0.823	0.106	Generalfunctionpredictiononly;
Slr0151	47.8	hypothetical protein	0.8235	0.0095	-
Slr1678	64.5	50S ribosomal protein L21	0.8235	0.0265	Translation,ribosomalstructureandbiogenesis;
Slr1753	10.3	hypothetical protein	0.8245	0.0605	Intracellulartrafficking,secretion,andvesiculartransport;
Slr1571	3.5	conserved hypothetical protein	0.8245	0.0345	Functionunknown;
Sll1359	10.9	hypothetical protein	0.8255	0.1235	Energyproductionandconversion;
Slr1856	19.3	sigma regulatory factor	0.8255	0.0845	Signaltransductionmechanisms;
Sll1300	26.1	putative protein	0.826	0.015	Generalfunctionpredictiononly;
Ssr2422	29.8	hypothetical protein	0.827	0.101	-
Slr2101	6.3	conserved hypothetical protein	0.829	0.017	Functionunknown;
Slr1983	21.2	icfg protein-related	0.829	0.031	Signaltransductionmechanisms;Transcription;
Sll1384	49	heat shock protein-related	0.829	0.102	Posttranslationalmodification,proteinturnover,chaperones;
Slr0118	55.1	thiamine biosynthesis protein	0.829	0.081	Coenzymetransportandmetabolism;
Sll0783	36.9	hypothetical protein	0.829	0.0965	-
Slr1584	7.3	response regulator	0.829	0.092	Signaltransductionmechanisms;Transcription;
Slr1115	10.5	conserved hypothetical protein	0.8315	0.013	Secondarymetabolitesbiosynthesis,transportandcatabolism;Generalfunctionpredictiononly;
Slr1039	12	conserved hypothetical protein	0.8315	0.1725	Secondarymetabolitesbiosynthesis,transportandcatabolism;Generalfunctionpredictiononly;
Slr0260	32.2	cob(I)alamin adenosyltransferase	0.8315	0.054	Coenzymetransportandmetabolism;
Slr1971	45.2	conserved hypothetical protein	1.1955	0.0495	Generalfunctionpredictiononly;
Slr1043	30.5	CHEV, putative	1.196	0.042	Cellmotility;Signaltransductionmechanisms;
Slr2141	39.5	conserved hypothetical protein	1.196	0.183	Aminoacidtransportandmetabolism;
Slr0770	11.3	conserved hypothetical protein	1.196	0.099	Functionunknown;
Sll0495	42.5	asparaginyl-trna synthetase	1.198	0.023	Translation,ribosomalstructureandbiogenesis;
Sll0306	26.4	sigma factor	1.199	0.01	Transcription;
Sll0590	4.1	hypothetical protein	1.2	0.016	Cellwall/membrane/envelopebiogenesis;
Sll0790	18.6	histidine protein kinase	1.2	0.321	Signaltransductionmechanisms;
Slr1743	44.5	NADH dehydrogenase	1.2005	0.0975	Energyproductionandconversion;
Sll1906	5.2	conserved hypothetical protein	1.2005	0.1965	Carbohydratetransportandmetabolism;Aminoacidtransportandmetabolism;Inorganiciontransportandmetabolism;Generalfunctionpredictiononly;
Slr1179	43.9	conserved hypothetical protein	1.2005	0.0215	Posttranslationalmodification,proteinturnover,chaperones;
Sll0660	32.8	pyridoxal phosphate biosynthetic protein PdxA	1.202	0.009	Coenzymetransportandmetabolism;
Sll0509	31.8	5,5-p-1,p-4-tetraphosphate phosphorylase ii-related	1.202	0.064	Nucleotidetransportandmetabolism;
Sll1598	11.2	iron (chelated) ABC transporter, periplasmic-binding protein	1.2025	0.1115	Inorganiciontransportandmetabolism;
Sll0662	9	conserved hypothetical protein	1.2025	0.1025	Energyproductionandconversion;
Ssl0787	6.8	hypothetical protein	1.203	0.034	-
Sll0703	16.3	putative mercuric reductase, putative	1.2035	0.2695	Energyproductionandconversion;
Sll0788	21.4	conserved hypothetical protein	1.2035	0.2815	Functionunknown;
Sll1092	26.6	conserved hypothetical protein	1.204	0.13	Functionunknown;
Sll1757	5.8	conserved hypothetical protein	1.2065	0.0375	-
Sll0933	12.7	putative protein-related	1.208	0.316	-
Sll0005	15.9	predicted protein-related	1.208	0.055	Generalfunctionpredictiononly;
Slr0959	11.9	hypothetical protein	1.2085	0.0925	Generalfunctionpredictiononly;
Slr0615	9.5	multidrug resistance-like ATP-binding protein mdl, putative	1.209	0.357	Defensemechanisms;
Slr0060	25.2	hypothetical protein	1.2095	0.2405	Generalfunctionpredictiononly;
Sll0030	12.5	rubisco operon transcriptional regulator	1.21	0.241	Transcription;
Slr1005	25	hypothetical protein	1.2105	0.2835	-
Slr2075	46.2	10 kd chaperonin	1.211	0.08	Posttranslationalmodification,proteinturnover,chaperones;
all1618	11.7	conserved hypothetical protein	1.2115	0.0005	Functionunknown;
Slr0342	18.9	cytochrome b6	1.2115	0.2025	Energyproductionandconversion;
Slr1507	7.5	conserved hypothetical protein	1.212	0.213	Generalfunctionpredictiononly;
Slr1641	56.3	heat shock protein	1.2165	0.0435	Posttranslationalmodification,proteinturnover,chaperones;
Sll0827	17	hypothetical protein	1.2175	0.1625	-
Sll0534	41.6	ATP-dependent clp protease proteolytic subunit 1	1.2175	0.1155	Posttranslationalmodification,proteinturnover,chaperones;Intracellulartrafficking,secretion,andvesiculartransport;
Sll0418	24.3	gamma-tocopherol methyltransferase	1.2205	0.1915	Secondarymetabolitesbiosynthesis,transportandcatabolism;Generalfunctionpredictiononly;
Slr1556	9.9	D-lactate dehydrogenase, fermentative	1.2215	0.1425	Energyproductionandconversion;Coenzymetransportandmetabolism;Generalfunctionpredictiononly;
Slr1280	50	NDH-K protein	1.222	0.087	Energyproductionandconversion;
Slr0794	1.8	cadmium, zinc, cobalt divalent cation resistancy determinant, putative	1.222	0.078	Inorganiciontransportandmetabolism;
Sll0507	16.8	divalent cation transport-related protein	1.223	0.071	Inorganiciontransportandmetabolism;
Ssr0335	52.2	hypothetical protein	1.2235	0.0275	-
Slr1612	30.3	hypothetical protein	1.224	0.063	Functionunknown;
Sll1884	28.8	hypothetical protein	1.226	0.216	-
Slr1448	21.8	fructokinase-like protein	1.2265	0.1655	Carbohydratetransportandmetabolism;
Slr0320	10	hypothetical protein	1.227	0.157	Energyproductionandconversion;
Slr0169	37.6	hypothetical protein	1.227	0.087	-
Slr0993	5.9	lipoprotein, putative	1.2275	0.3945	Cellwall/membrane/envelopebiogenesis;
Slr1378	11.8	hypothetical protein	1.228	0.174	Functionunknown;
Slr1648	37.9	lignostilbene-alpha,beta-dioxygenase	1.233	0.078	Secondarymetabolitesbiosynthesis,transportandcatabolism;
Slr0600	50.3	thioredoxin reductase, putative	1.2345	0.1455	Posttranslationalmodification,proteinturnover,chaperones;
Sll0727	4.3	hypothetical protein	1.2345	0.0595	Functionunknown;
Sll0157	43.8	hypothetical protein	1.2395	0.1165	Generalfunctionpredictiononly;
Sll0293	17.1	hypothetical protein	1.2405	0.1855	-
Slr1099	11.7	3-octaprenyl-4-hydroxybenzoate carboxy-lyase	1.2415	0.2685	Coenzymetransportandmetabolism;
Slr0445	12.4	hypothetical protein	1.243	0.222	-
Sll0606	31.5	hypothetical protein	1.244	0.082	Aminoacidtransportandmetabolism;
Slr0482	5.6	hypothetical protein	1.2445	0.2575	Secondarymetabolitesbiosynthesis,transportandcatabolism;Generalfunctionpredictiononly;
Slr1644	23.4	conserved hypothetical protein protein	1.2455	0.0515	-
Sll1112	9.9	type II 3-dehydroquinase	1.248	0.169	Aminoacidtransportandmetabolism;
Slr0992	36.6	conserved hypothetical protein	1.2485	0.2085	Translation,ribosomalstructureandbiogenesis;
Sll0330	43.6	putative FabG protein	1.2505	0.0155	Lipidtransportandmetabolism;Secondarymetabolitesbiosynthesis,transportandcatabolism;Generalfunctionpredictiononly;
Slr1963	63.1	hypothetical protein	1.2535	0.1405	-
Slr0551	43.4	conserved hypothetical protein	1.2535	0.0775	Generalfunctionpredictiononly;
Sll1513	10.5	conserved hypothetical protein	1.254	0.106	Posttranslationalmodification,proteinturnover,chaperones;
Slr1870	34.5	conserved hypothetical protein	1.256	0.123	Functionunknown;
Slr0104	5.4	conserved hypothetical protein	1.256	0.021	Generalfunctionpredictiononly;
Slr1073	10.9	hypothetical protein	1.257	0.029	-
Slr0682	18	histidinol dehydrogenase	1.2575	0.0275	Aminoacidtransportandmetabolism;
Slr1969	5.5	RcaE	1.258	0.149	Signaltransductionmechanisms;
Sll0216	16.7	conserved hypothetical protein	1.259	0.108	Translation,ribosomalstructureandbiogenesis;
Sll0829	14.2	methyltransferase-related	1.26	0.327	Secondarymetabolitesbiosynthesis,transportandcatabolism;
Slr0975	16.8	hypothetical protein	1.2605	0.2805	Functionunknown;
Sll1291	15.9	ChpA, putative	1.2615	0.2285	Signaltransductionmechanisms;
Slr1933	21.4	dTDP-4-keto-6-deoxy-D-glucose 3,5-epimerase	1.263	0.143	Cellwall/membrane/envelopebiogenesis;
Slr0513	56.6	idiA	1.263	0.154	Inorganiciontransportandmetabolism;
Sll0223	3.4	conserved hypothetical protein	1.265	0.131	Energyproductionandconversion;
Sll1879	11.4	hypothetical protein	1.265	0.268	Signaltransductionmechanisms;Transcription;
Slr0862	28.5	conserved hypothetical protein	1.2665	0.1295	Generalfunctionpredictiononly;
Slr0875	5.5	conserved hypothetical protein	1.2665	0.2105	Cellwall/membrane/envelopebiogenesis;
Slr2080	26.7	similar to r1t gp26-related	1.267	0.31	Defensemechanisms;
Slr1503	7.9	conserved hypothetical protein	1.2725	0.0815	Energyproductionandconversion;
Sll1594	38.9	rubisco operon transcriptional regulator	1.273	0.075	Transcription;
Sll0577	12.4	conserved hypothetical protein protein	1.277	0.188	Functionunknown;
Sll0320	46.4	conserved hypothetical protein	1.2805	0.1045	Translation,ribosomalstructureandbiogenesis;
Sll1541	23.4	lignostilbene-alpha,beta-dioxygenase	1.2815	0.1825	Secondarymetabolitesbiosynthesis,transportandcatabolism;
Sll0269	20.3	F22O13.1-related	1.2825	0.4225	-
Slr1084	11	putative colanic acid biosynthesis acetyltransferase wcaf	1.286	0.07	Generalfunctionpredictiononly;
Slr1169	7.6	hypothetical protein	1.2885	0.1715	-
Slr1351	28	udp-n-acetylmuramoylalanyl-d-glutamyl-2,6-diaminopimelate--d-alanyl-d- alanyl ligase	1.289	0.049	Cellwall/membrane/envelopebiogenesis;
Slr1498	14.9	putative hydrogenase expression/formation protein	1.3005	0.4955	Posttranslationalmodification,proteinturnover,chaperones;
Slr0111	23.7	hypothetical protein	1.3015	0.5145	-
Sll0848	8.3	hypothetical protein	1.3025	0.2065	Replication,recombinationandrepair;
Slr1895	7.2	hypothetical protein	1.304	0.158	Generalfunctionpredictiononly;
Sll0541	6	delta-9 desaturase	1.305	0.462	Lipidtransportandmetabolism;
Sll1702	18.8	conserved hypothetical protein (orf163)	1.308	0.459	-
Slr1113	16.6	ATP-binding transport protein, putative, putative	1.3085	0.0255	Defensemechanisms;
Slr1730	40.5	kdpC	1.3115	0.2935	Inorganiciontransportandmetabolism;
Slr0400	31.1	conserved hypothetical protein	1.3145	0.2345	Carbohydratetransportandmetabolism;
Sml0008	18.8	photosystem I reaction centre subunit ix	1.315	0.011	-
Slr1608	5.1	conserved hypothetical protein	1.3155	0.0455	Carbohydratetransportandmetabolism;
Sll1087	2	sodium-coupled permease	1.3155	0.1885	Aminoacidtransportandmetabolism
Sll1666	17.2	DnaJ2 protein	1.316	0.045	Posttranslationalmodification,proteinturnover,chaperones;
Sll0406	23	hypothetical protein	1.3175	0.1275	-
Slr1917	3	putative protein-related	1.319	0.379	Generalfunctionpredictiononly;
Sll0337	8.1	sensor protein sphs-related	1.322	0.168	Signaltransductionmechanisms;
Sll0613	13.3	holliday junction dna helicase ruvb	1.3235	0.6365	Replication,recombinationandrepair;
Slr1142	16.6	sensory histidine protein kinase-related	1.3295	0.2785	Signaltransductionmechanisms;
Slr1250	3	phosphate ABC transporter, ATP-binding protein (pstB)	1.333	0.034	Inorganiciontransportandmetabolism;
Sll0361	10.3	conserved hypothetical protein	1.337	0.055	-
Slr1673	14.6	conserved hypothetical protein	1.3375	0.4665	Translation,ribosomalstructureandbiogenesis;
Slr1258	21.9	conserved hypothetical protein	1.3455	0.2225	Functionunknown;
Slr0904	19.8	Mg(2+) chelatase family protein	1.3485	0.2645	Posttranslationalmodification,proteinturnover,chaperones;
Sll0498	26	hypothetical protein	1.3585	0.0945	Functionunknown;
Slr1747	6.8	lethal leaf-spot 1	1.363	0.302	Inorganiciontransportandmetabolism
Slr1919	18.4	predicted protein-related	1.3675	0.0705	Generalfunctionpredictiononly;
Slr0016	15.4	hypothetical protein	1.368	0.331	-
Sll0549	6.4	conserved hypothetical protein	1.3745	0.0115	Generalfunctionpredictiononly;
Slr1472	18.7	hypothetical protein	1.3855	0.2915	Generalfunctionpredictiononly;
Sll1814	6.3	preprotein translocase secy subunit	1.3865	0.5725	Intracellulartrafficking,secretion,andvesiculartransport;
Sll1283	17.1	sporulation protein SpoIID-related protein	1.3885	0.3995	Cellcyclecontrol,celldivision,chromosomepartitioning;
Sll0689	3.7	Na(+)/H(+) antiporter	1.389	0.288	Inorganiciontransportandmetabolism;
Sll0980	12	hypothetical protein	1.3995	0.1165	Replication,recombinationandrepair;
Slr1257	7.3	hypothetical protein	1.3995	0.1165	Inorganiciontransportandmetabolism;
Sll1697	17.4	conserved hypothetical protein	1.4	0.273	Functionunknown;
Sll0584	8.7	conserved hypothetical protein	1.401	0.344	-
Slr1197	8	smf protein	1.4095	0.2975	Replication,recombinationandrepair;Intracellulartrafficking,secretion,andvesiculartransport;
Slr0056	3.4	putative chlorophyll synthetase-related	1.411	0.245	Coenzymetransportandmetabolism;
Sll1247	5.3	conserved hypothetical protein	1.413	0.225	-
Ssr2067	13.2	hypothetical protein	1.417	0.215	Functionunknown;
Sll1752	11.7	conserved hypothetical protein	1.4215	0.2485	Lipidtransportandmetabolism;
Sll1679	39	periplasmic serine protease	1.4275	0.1635	Posttranslationalmodification,proteinturnover,chaperones;
Sll1483	17.8	transforming growth factor induced protein	1.4305	0.0555	Cellwall/membrane/envelopebiogenesis;
Sll0142	10.8	cation efflux, putative	1.432	0.14	Defensemechanisms;
Sll1640	23.7	conserved hypothetical protein	1.4325	0.3355	Generalfunctionpredictiononly;
Slr0366	2.1	hypothetical protein	1.437	0.464	-
Sll0525	10.7	hypothetical protein	1.4385	0.0105	Functionunknown;
Sll1123	16.3	hypothetical protein	1.4405	0.0855	-
Sll0528	23	hypothetical protein	1.441	0.184	Generalfunctionpredictiononly;
Slr1171	65.1	BsaA	1.45	0.408	Posttranslationalmodification,proteinturnover,chaperones;
Sll0521	12.1	NDHG	1.462	0.163	Energyproductionandconversion;
Slr1207	24.2	conserved hypothetical protein	1.4635	0.2745	Cellwall/membrane/envelopebiogenesis;
Sll0602	13.9	hypothetical protein	1.4785	0.4895	-
Sll1322	18.5	ATP synthase a chain	1.486	0.25	Energyproductionandconversion;
Slr1186	6.8	hypothetical protein	1.5375	0.2985	Functionunknown;
Slr0544	7.9	conserved hypothetical protein	1.5595	0.1605	Defensemechanisms;
Sll0888	15.8	hypothetical protein	1.5645	0.1765	Functionunknown;
Sll1723	7	putative glycosyltransferase	1.5685	0.0615	Cellwall/membrane/envelopebiogenesis;
Slr0915	22.7	hypothetical protein	1.578	0.492	-
Slr0006	21.7	conserved hypothetical protein	1.5905	0.2925	Translation,ribosomalstructureandbiogenesis;
Ssl1377	29.3	conserved hypothetical protein	1.6245	0.4605	Cellmotility;
Slr1403	2.4	hypothetical protein	1.63	0.372	Secondarymetabolitesbiosynthesis,transportandcatabolism;
Ssl3389	56.4	conserved hypothetical protein	1.6345	1.5735	-
Sll0519	20.2	NADH-plastoquinone oxidoreductase chain 1 homolog	1.644	0.42	Energyproductionandconversion;
Sll0248	22.9	flavodoxin protein	1.673	0.149	Energyproductionandconversion;
Sll0268	23	hypothetical protein	1.6965	0.4035	Generalfunctionpredictiononly;
Slr0042	11.1	SomA	1.701	0.113	-
Sll1664	6.7	conserved hypothetical protein	1.7755	0.4635	Cellwall/membrane/envelopebiogenesis;
Sll1514	61.6	HspA	1.7785	0.0085	Posttranslationalmodification,proteinturnover,chaperones;
Sll1147	11.7	microsomal-related	1.7795	0.2365	-
Slr0254	8.1	conserved hypothetical protein	1.82	0.182	Functionunknown;
Ssl2084	14.1	acyl carrier protein	1.8485	0.6485	Lipidtransportandmetabolism;Secondarymetabolitesbiosynthesis,transportandcatabolism;
Slr1512	20.1	conserved hypothetical protein	1.8525	0.5455	Generalfunctionpredictiononly;
Ssr1853	25.5	hypothetical protein	1.921	0.499	-
Sll0629	7.8	photosystem i reaction centre subunit x (psi-k)	2.001	1.032	-
Slr0769	10.3	conserved hypothetical protein	2.436	0.705	Functionunknown;
Slr0040	52.7	49-kD membrane protein	2.5705	0.4355	Inorganiciontransportandmetabolism;
Slr1513	51.8	hypothetical protein	2.711	1.153	-

## Sheet: S6 Table 
S6 Table. plasmids and strains constructed in this study.
	Genotype	References
E. coli strains
DH 5α	F– endA1 glnV44 thi-1 recA1 relA1 gyrA96 deoR nupG purB20 φ80d lacZΔM15 Δ(lacZYA-argF)U169, hsdR17(rK–mK+), λ–	Stratagene
Synechocystis strains
WT	Wild-type Synechocystis sp. PCC6803	ATCC 27184
CoaR(+)	pJA2::PpsbA2-CoaR, KmR in WT	this study
CoaR(-)	pJA2::PpsbA2-reverse complementary sequence of CoaR, KmR in WT	this study
WT-GFP	pXT37b::Pslr0847-GFP, SpeR in WT	this study
CoaR(+)-GFP	pXT37b:: Pslr0847-GFP, SpeR in CarR(+)	this study
CoaR(-)-GFP	pXT37b:: Pslr0847-GFP, SpeR in CarR(-)	this study
plasmids pTZ57R/T
pRSFDuet-1		Stratagene
pJA2		Anfelt et al. (2013)
pXT37b		Tan et al. (2011)
Reference
1. Anfelt J, Hallström B, Nielsen J, Uhlén M, & Hudson EP (2013) Using Transcriptomics To Improve Butanol Tolerance of Synechocystis sp. Strain PCC 6803. Appl. Environ. Microbiol. 79(23):7419-7427.
2. Tan X, Yao L, Gao Q, Wang W, Qi F, Lu X. Photosynthesis driven conversion of carbon dioxide to fatty alcohols and hydrocarbons in cyanobacteria. Metab. Eng. 13, 169-176 (2011).
